# Supplementary material for: Complete mapping of mutations to the SARS-CoV-2 spike receptor-binding domain that escape antibody recognition
Source: bioRxiv. 2020 Sep 28:2020.09.10.292078. Originally published 2020 Sep 10. Preprint. [Version 2] doi: 10.1101/2020.09.10.292078 (PMC7491521; doi:10.1101/2020.09.10.292078)
Supplement: Supplement 1 [file media-1.csv]

condition	site	wildtype	mutation	mut_escape	site_total_escape	site_max_escape
COV2-2050	331	N	A	0.0003663	0.0335	0.005233
COV2-2050	331	N	C	0.001012	0.0335	0.005233
COV2-2050	331	N	D	0.0003734	0.0335	0.005233
COV2-2050	331	N	E	0.005233	0.0335	0.005233
COV2-2050	331	N	F	0.001505	0.0335	0.005233
COV2-2050	331	N	G	0.002022	0.0335	0.005233
COV2-2050	331	N	H	0.00152	0.0335	0.005233
COV2-2050	331	N	I	0.001907	0.0335	0.005233
COV2-2050	331	N	K	0.001011	0.0335	0.005233
COV2-2050	331	N	L	0.002483	0.0335	0.005233
COV2-2050	331	N	M	0.003663	0.0335	0.005233
COV2-2050	331	N	P	0.001177	0.0335	0.005233
COV2-2050	331	N	Q	0.004017	0.0335	0.005233
COV2-2050	331	N	R	0.001146	0.0335	0.005233
COV2-2050	331	N	S	0.001791	0.0335	0.005233
COV2-2050	331	N	T	0.001667	0.0335	0.005233
COV2-2050	331	N	V	0.001389	0.0335	0.005233
COV2-2050	331	N	W	0.0009524	0.0335	0.005233
COV2-2050	331	N	Y	0.0002671	0.0335	0.005233
COV2-2050	332	I	A	0.0005029	0.02276	0.003732
COV2-2050	332	I	C	0.0009066	0.02276	0.003732
COV2-2050	332	I	D	0.0006913	0.02276	0.003732
COV2-2050	332	I	E	0.0001447	0.02276	0.003732
COV2-2050	332	I	F	0.001224	0.02276	0.003732
COV2-2050	332	I	G	0.001144	0.02276	0.003732
COV2-2050	332	I	H	0.001103	0.02276	0.003732
COV2-2050	332	I	K	0.002252	0.02276	0.003732
COV2-2050	332	I	L	0.001735	0.02276	0.003732
COV2-2050	332	I	M	0.0004727	0.02276	0.003732
COV2-2050	332	I	N	0.003732	0.02276	0.003732
COV2-2050	332	I	P	0.0008565	0.02276	0.003732
COV2-2050	332	I	Q	0.001015	0.02276	0.003732
COV2-2050	332	I	R	0.0004977	0.02276	0.003732
COV2-2050	332	I	S	0.00225	0.02276	0.003732
COV2-2050	332	I	T	0.001117	0.02276	0.003732
COV2-2050	332	I	V	0.001509	0.02276	0.003732
COV2-2050	332	I	W	0.0001252	0.02276	0.003732
COV2-2050	332	I	Y	0.001481	0.02276	0.003732
COV2-2050	333	T	A	0.001502	0.03031	0.005318
COV2-2050	333	T	C	0.0007888	0.03031	0.005318
COV2-2050	333	T	D	0.003108	0.03031	0.005318
COV2-2050	333	T	E	0.005318	0.03031	0.005318
COV2-2050	333	T	F	0.001966	0.03031	0.005318
COV2-2050	333	T	G	0.002966	0.03031	0.005318
COV2-2050	333	T	H	0.0008177	0.03031	0.005318
COV2-2050	333	T	I	0.001289	0.03031	0.005318
COV2-2050	333	T	K	0.0006657	0.03031	0.005318
COV2-2050	333	T	L	0.0004413	0.03031	0.005318
COV2-2050	333	T	M	0.0008874	0.03031	0.005318
COV2-2050	333	T	N	0.0015	0.03031	0.005318
COV2-2050	333	T	P	0.001185	0.03031	0.005318
COV2-2050	333	T	Q	0.001631	0.03031	0.005318
COV2-2050	333	T	R	0.0004969	0.03031	0.005318
COV2-2050	333	T	S	0.001049	0.03031	0.005318
COV2-2050	333	T	V	0.001458	0.03031	0.005318
COV2-2050	333	T	W	0.001634	0.03031	0.005318
COV2-2050	333	T	Y	0.001608	0.03031	0.005318
COV2-2050	334	N	A	0.001258	0.03447	0.004921
COV2-2050	334	N	C	0.004921	0.03447	0.004921
COV2-2050	334	N	D	0.00118	0.03447	0.004921
COV2-2050	334	N	E	0.002346	0.03447	0.004921
COV2-2050	334	N	F	0.002224	0.03447	0.004921
COV2-2050	334	N	G	0.001379	0.03447	0.004921
COV2-2050	334	N	H	0.001281	0.03447	0.004921
COV2-2050	334	N	I	0.001985	0.03447	0.004921
COV2-2050	334	N	K	0.001057	0.03447	0.004921
COV2-2050	334	N	L	0.003866	0.03447	0.004921
COV2-2050	334	N	M	0.002129	0.03447	0.004921
COV2-2050	334	N	P	0.001005	0.03447	0.004921
COV2-2050	334	N	Q	0.0009415	0.03447	0.004921
COV2-2050	334	N	R	0.0003495	0.03447	0.004921
COV2-2050	334	N	S	0.001251	0.03447	0.004921
COV2-2050	334	N	T	0.00314	0.03447	0.004921
COV2-2050	334	N	V	0.001237	0.03447	0.004921
COV2-2050	334	N	W	0.001282	0.03447	0.004921
COV2-2050	334	N	Y	0.001641	0.03447	0.004921
COV2-2050	335	L	A	0.001743	0.02915	0.004599
COV2-2050	335	L	C	0.002986	0.02915	0.004599
COV2-2050	335	L	D	0.001234	0.02915	0.004599
COV2-2050	335	L	E	0.0009036	0.02915	0.004599
COV2-2050	335	L	F	0.001012	0.02915	0.004599
COV2-2050	335	L	G	0.001536	0.02915	0.004599
COV2-2050	335	L	H	0.00164	0.02915	0.004599
COV2-2050	335	L	I	0.001719	0.02915	0.004599
COV2-2050	335	L	K	0.0006277	0.02915	0.004599
COV2-2050	335	L	M	0.0009395	0.02915	0.004599
COV2-2050	335	L	N	0.00281	0.02915	0.004599
COV2-2050	335	L	P	0.0005061	0.02915	0.004599
COV2-2050	335	L	Q	0.0003621	0.02915	0.004599
COV2-2050	335	L	R	0.004599	0.02915	0.004599
COV2-2050	335	L	S	0.0007371	0.02915	0.004599
COV2-2050	335	L	T	0.00177	0.02915	0.004599
COV2-2050	335	L	V	0.001083	0.02915	0.004599
COV2-2050	335	L	W	0.0009813	0.02915	0.004599
COV2-2050	335	L	Y	0.001963	0.02915	0.004599
COV2-2050	336	C	A	0.001914	0.01828	0.003798
COV2-2050	336	C	D	0.002581	0.01828	0.003798
COV2-2050	336	C	E	0.001491	0.01828	0.003798
COV2-2050	336	C	F	0.001688	0.01828	0.003798
COV2-2050	336	C	G	0.0006339	0.01828	0.003798
COV2-2050	336	C	H	0.001621	0.01828	0.003798
COV2-2050	336	C	N	0.003798	0.01828	0.003798
COV2-2050	336	C	S	0.001923	0.01828	0.003798
COV2-2050	336	C	T	0.002632	0.01828	0.003798
COV2-2050	337	P	A	0.0007638	0.02833	0.006185
COV2-2050	337	P	C	0.00104	0.02833	0.006185
COV2-2050	337	P	D	0.0008979	0.02833	0.006185
COV2-2050	337	P	E	0.001569	0.02833	0.006185
COV2-2050	337	P	F	0.001099	0.02833	0.006185
COV2-2050	337	P	G	0.001114	0.02833	0.006185
COV2-2050	337	P	H	0.0004664	0.02833	0.006185
COV2-2050	337	P	K	5.065e-05	0.02833	0.006185
COV2-2050	337	P	L	0.001829	0.02833	0.006185
COV2-2050	337	P	M	0.001377	0.02833	0.006185
COV2-2050	337	P	N	0.0006392	0.02833	0.006185
COV2-2050	337	P	Q	0.006185	0.02833	0.006185
COV2-2050	337	P	R	0.001432	0.02833	0.006185
COV2-2050	337	P	S	0.0007033	0.02833	0.006185
COV2-2050	337	P	T	0.002101	0.02833	0.006185
COV2-2050	337	P	V	0.001705	0.02833	0.006185
COV2-2050	337	P	W	0.0005389	0.02833	0.006185
COV2-2050	337	P	Y	0.004816	0.02833	0.006185
COV2-2050	338	F	I	0.00185	0.009064	0.003773
COV2-2050	338	F	L	0.0007855	0.009064	0.003773
COV2-2050	338	F	M	0.001305	0.009064	0.003773
COV2-2050	338	F	V	0.003773	0.009064	0.003773
COV2-2050	338	F	W	0.0003058	0.009064	0.003773
COV2-2050	338	F	Y	0.001045	0.009064	0.003773
COV2-2050	339	G	A	0.001459	0.03208	0.008111
COV2-2050	339	G	C	0.001047	0.03208	0.008111
COV2-2050	339	G	D	0.0005276	0.03208	0.008111
COV2-2050	339	G	E	0.00153	0.03208	0.008111
COV2-2050	339	G	F	0.008111	0.03208	0.008111
COV2-2050	339	G	H	0.00125	0.03208	0.008111
COV2-2050	339	G	I	0.001229	0.03208	0.008111
COV2-2050	339	G	K	0.001547	0.03208	0.008111
COV2-2050	339	G	L	0.002237	0.03208	0.008111
COV2-2050	339	G	M	0.002014	0.03208	0.008111
COV2-2050	339	G	N	0.0006354	0.03208	0.008111
COV2-2050	339	G	P	0.00163	0.03208	0.008111
COV2-2050	339	G	Q	0.001218	0.03208	0.008111
COV2-2050	339	G	R	0.001114	0.03208	0.008111
COV2-2050	339	G	S	0.0008772	0.03208	0.008111
COV2-2050	339	G	T	0.001742	0.03208	0.008111
COV2-2050	339	G	V	0.00176	0.03208	0.008111
COV2-2050	339	G	W	0.001102	0.03208	0.008111
COV2-2050	339	G	Y	0.001053	0.03208	0.008111
COV2-2050	340	E	A	0.001672	0.02917	0.003698
COV2-2050	340	E	C	0.001935	0.02917	0.003698
COV2-2050	340	E	D	0.0006899	0.02917	0.003698
COV2-2050	340	E	G	0.001978	0.02917	0.003698
COV2-2050	340	E	H	0.001053	0.02917	0.003698
COV2-2050	340	E	I	0.00253	0.02917	0.003698
COV2-2050	340	E	K	0.001218	0.02917	0.003698
COV2-2050	340	E	L	0.0008519	0.02917	0.003698
COV2-2050	340	E	M	0.002657	0.02917	0.003698
COV2-2050	340	E	N	0.003698	0.02917	0.003698
COV2-2050	340	E	P	0.001941	0.02917	0.003698
COV2-2050	340	E	Q	0.001535	0.02917	0.003698
COV2-2050	340	E	R	0.0008408	0.02917	0.003698
COV2-2050	340	E	S	0.0009941	0.02917	0.003698
COV2-2050	340	E	T	0.002505	0.02917	0.003698
COV2-2050	340	E	V	0.003068	0.02917	0.003698
COV2-2050	341	V	F	0.003236	0.01501	0.005396
COV2-2050	341	V	I	0.0009228	0.01501	0.005396
COV2-2050	341	V	L	0.0006605	0.01501	0.005396
COV2-2050	341	V	M	0.001379	0.01501	0.005396
COV2-2050	341	V	T	0.001724	0.01501	0.005396
COV2-2050	341	V	W	0.00169	0.01501	0.005396
COV2-2050	341	V	Y	0.005396	0.01501	0.005396
COV2-2050	342	F	I	0.002036	0.005923	0.002036
COV2-2050	342	F	L	0.001174	0.005923	0.002036
COV2-2050	342	F	M	0.001048	0.005923	0.002036
COV2-2050	342	F	V	0.001666	0.005923	0.002036
COV2-2050	343	N	G	0.001227	0.003802	0.001947
COV2-2050	343	N	H	0.001947	0.003802	0.001947
COV2-2050	343	N	Q	0.0006277	0.003802	0.001947
COV2-2050	344	A	D	0.001707	0.02466	0.003132
COV2-2050	344	A	E	0.00309	0.02466	0.003132
COV2-2050	344	A	G	0.002352	0.02466	0.003132
COV2-2050	344	A	H	0.001587	0.02466	0.003132
COV2-2050	344	A	I	0.001712	0.02466	0.003132
COV2-2050	344	A	K	0.002447	0.02466	0.003132
COV2-2050	344	A	M	0.002858	0.02466	0.003132
COV2-2050	344	A	N	0.003132	0.02466	0.003132
COV2-2050	344	A	Q	0.002211	0.02466	0.003132
COV2-2050	344	A	R	0.001628	0.02466	0.003132
COV2-2050	344	A	S	0.001202	0.02466	0.003132
COV2-2050	344	A	T	0.0007313	0.02466	0.003132
COV2-2050	345	T	A	0.0009753	0.01617	0.005374
COV2-2050	345	T	D	0.001363	0.01617	0.005374
COV2-2050	345	T	E	0.002066	0.01617	0.005374
COV2-2050	345	T	K	0.005374	0.01617	0.005374
COV2-2050	345	T	L	0.001249	0.01617	0.005374
COV2-2050	345	T	P	0.0001591	0.01617	0.005374
COV2-2050	345	T	R	0.001304	0.01617	0.005374
COV2-2050	345	T	S	0.002018	0.01617	0.005374
COV2-2050	345	T	V	0.001658	0.01617	0.005374
COV2-2050	346	R	A	0.0008474	0.03186	0.005716
COV2-2050	346	R	C	0.002434	0.03186	0.005716
COV2-2050	346	R	D	0.003039	0.03186	0.005716
COV2-2050	346	R	E	0.0001327	0.03186	0.005716
COV2-2050	346	R	F	0.001694	0.03186	0.005716
COV2-2050	346	R	G	0.001641	0.03186	0.005716
COV2-2050	346	R	H	0.0002615	0.03186	0.005716
COV2-2050	346	R	I	0.005716	0.03186	0.005716
COV2-2050	346	R	K	0.002269	0.03186	0.005716
COV2-2050	346	R	L	0.001224	0.03186	0.005716
COV2-2050	346	R	M	0.001257	0.03186	0.005716
COV2-2050	346	R	N	0.0005079	0.03186	0.005716
COV2-2050	346	R	P	0.001457	0.03186	0.005716
COV2-2050	346	R	Q	0.0009916	0.03186	0.005716
COV2-2050	346	R	S	0.001879	0.03186	0.005716
COV2-2050	346	R	T	0.0006393	0.03186	0.005716
COV2-2050	346	R	V	0.001085	0.03186	0.005716
COV2-2050	346	R	W	0.003399	0.03186	0.005716
COV2-2050	346	R	Y	0.001381	0.03186	0.005716
COV2-2050	347	F	M	0.001692	0.008266	0.006329
COV2-2050	347	F	W	0.0002454	0.008266	0.006329
COV2-2050	347	F	Y	0.006329	0.008266	0.006329
COV2-2050	348	A	C	0.001256	0.02822	0.00797
COV2-2050	348	A	D	0.002029	0.02822	0.00797
COV2-2050	348	A	E	0.001205	0.02822	0.00797
COV2-2050	348	A	F	0.001325	0.02822	0.00797
COV2-2050	348	A	G	0.001646	0.02822	0.00797
COV2-2050	348	A	H	0.0008789	0.02822	0.00797
COV2-2050	348	A	K	0.0004121	0.02822	0.00797
COV2-2050	348	A	M	0.001628	0.02822	0.00797
COV2-2050	348	A	N	0.001028	0.02822	0.00797
COV2-2050	348	A	P	0.0003016	0.02822	0.00797
COV2-2050	348	A	Q	0.001254	0.02822	0.00797
COV2-2050	348	A	R	0.001158	0.02822	0.00797
COV2-2050	348	A	S	0.002106	0.02822	0.00797
COV2-2050	348	A	T	0.001897	0.02822	0.00797
COV2-2050	348	A	V	0.00797	0.02822	0.00797
COV2-2050	348	A	W	0.0001987	0.02822	0.00797
COV2-2050	348	A	Y	0.001925	0.02822	0.00797
COV2-2050	349	S	A	0.001732	0.01372	0.004721
COV2-2050	349	S	D	0.004721	0.01372	0.004721
COV2-2050	349	S	H	0.001503	0.01372	0.004721
COV2-2050	349	S	N	0.001243	0.01372	0.004721
COV2-2050	349	S	P	0.004518	0.01372	0.004721
COV2-2050	350	V	A	0.001337	0.005296	0.003959
COV2-2050	350	V	P	0.003959	0.005296	0.003959
COV2-2050	351	Y	F	0.008395	0.02261	0.0119
COV2-2050	351	Y	H	0.001426	0.02261	0.0119
COV2-2050	351	Y	V	0.0119	0.02261	0.0119
COV2-2050	351	Y	W	0.00089	0.02261	0.0119
COV2-2050	352	A	C	0	0.01992	0.00424
COV2-2050	352	A	D	0.00227	0.01992	0.00424
COV2-2050	352	A	E	0.000474	0.01992	0.00424
COV2-2050	352	A	F	0.001085	0.01992	0.00424
COV2-2050	352	A	G	0.001569	0.01992	0.00424
COV2-2050	352	A	H	0.0008982	0.01992	0.00424
COV2-2050	352	A	K	0.0002306	0.01992	0.00424
COV2-2050	352	A	L	0.00424	0.01992	0.00424
COV2-2050	352	A	M	0.00126	0.01992	0.00424
COV2-2050	352	A	N	0.000274	0.01992	0.00424
COV2-2050	352	A	Q	0.0008477	0.01992	0.00424
COV2-2050	352	A	R	0.001608	0.01992	0.00424
COV2-2050	352	A	S	0.001021	0.01992	0.00424
COV2-2050	352	A	T	0.002073	0.01992	0.00424
COV2-2050	352	A	W	0.001032	0.01992	0.00424
COV2-2050	352	A	Y	0.001036	0.01992	0.00424
COV2-2050	353	W	F	0.0008826	0.0008826	0.0008826
COV2-2050	354	N	A	0.0008897	0.0326	0.01193
COV2-2050	354	N	D	0.002437	0.0326	0.01193
COV2-2050	354	N	E	0.00146	0.0326	0.01193
COV2-2050	354	N	G	0.001228	0.0326	0.01193
COV2-2050	354	N	H	0.0009656	0.0326	0.01193
COV2-2050	354	N	I	0.001515	0.0326	0.01193
COV2-2050	354	N	K	0.001065	0.0326	0.01193
COV2-2050	354	N	L	0.004079	0.0326	0.01193
COV2-2050	354	N	Q	0.0005648	0.0326	0.01193
COV2-2050	354	N	R	0.002303	0.0326	0.01193
COV2-2050	354	N	S	0.001196	0.0326	0.01193
COV2-2050	354	N	T	0.001379	0.0326	0.01193
COV2-2050	354	N	V	0.01193	0.0326	0.01193
COV2-2050	354	N	Y	0.001583	0.0326	0.01193
COV2-2050	355	R	H	0	0	0
COV2-2050	356	K	A	0.001528	0.02242	0.004555
COV2-2050	356	K	C	0.001859	0.02242	0.004555
COV2-2050	356	K	E	0.002577	0.02242	0.004555
COV2-2050	356	K	F	0.004555	0.02242	0.004555
COV2-2050	356	K	H	0.0008393	0.02242	0.004555
COV2-2050	356	K	I	0.001127	0.02242	0.004555
COV2-2050	356	K	L	0.001099	0.02242	0.004555
COV2-2050	356	K	M	0.003414	0.02242	0.004555
COV2-2050	356	K	N	0.0007101	0.02242	0.004555
COV2-2050	356	K	Q	0.0005791	0.02242	0.004555
COV2-2050	356	K	R	0.0008305	0.02242	0.004555
COV2-2050	356	K	S	0.001213	0.02242	0.004555
COV2-2050	356	K	T	7.732e-05	0.02242	0.004555
COV2-2050	356	K	V	0.0004137	0.02242	0.004555
COV2-2050	356	K	W	0.001203	0.02242	0.004555
COV2-2050	356	K	Y	0.0003944	0.02242	0.004555
COV2-2050	357	R	A	0.001263	0.02988	0.004777
COV2-2050	357	R	C	0.001367	0.02988	0.004777
COV2-2050	357	R	D	0.001342	0.02988	0.004777
COV2-2050	357	R	E	0.001047	0.02988	0.004777
COV2-2050	357	R	F	0.001539	0.02988	0.004777
COV2-2050	357	R	G	0.002111	0.02988	0.004777
COV2-2050	357	R	H	0.004777	0.02988	0.004777
COV2-2050	357	R	I	0.00338	0.02988	0.004777
COV2-2050	357	R	K	0.001594	0.02988	0.004777
COV2-2050	357	R	L	0.001304	0.02988	0.004777
COV2-2050	357	R	M	0.001512	0.02988	0.004777
COV2-2050	357	R	N	0.0007923	0.02988	0.004777
COV2-2050	357	R	P	0.0001026	0.02988	0.004777
COV2-2050	357	R	Q	0.0006986	0.02988	0.004777
COV2-2050	357	R	S	0.0007694	0.02988	0.004777
COV2-2050	357	R	T	0.001246	0.02988	0.004777
COV2-2050	357	R	V	0.0009623	0.02988	0.004777
COV2-2050	357	R	W	0.003599	0.02988	0.004777
COV2-2050	357	R	Y	0.0004775	0.02988	0.004777
COV2-2050	358	I	A	0.002141	0.0168	0.006267
COV2-2050	358	I	C	0.001163	0.0168	0.006267
COV2-2050	358	I	F	0.0003822	0.0168	0.006267
COV2-2050	358	I	L	0.003255	0.0168	0.006267
COV2-2050	358	I	M	0.001575	0.0168	0.006267
COV2-2050	358	I	V	0.006267	0.0168	0.006267
COV2-2050	358	I	W	0.0003056	0.0168	0.006267
COV2-2050	358	I	Y	0.001708	0.0168	0.006267
COV2-2050	359	S	A	0.00181	0.04	0.008863
COV2-2050	359	S	C	0.00249	0.04	0.008863
COV2-2050	359	S	D	0.001611	0.04	0.008863
COV2-2050	359	S	E	0.001809	0.04	0.008863
COV2-2050	359	S	F	0.001547	0.04	0.008863
COV2-2050	359	S	G	0.002249	0.04	0.008863
COV2-2050	359	S	H	0.0003681	0.04	0.008863
COV2-2050	359	S	I	0.003793	0.04	0.008863
COV2-2050	359	S	K	0.001546	0.04	0.008863
COV2-2050	359	S	L	0.003715	0.04	0.008863
COV2-2050	359	S	M	0.0005844	0.04	0.008863
COV2-2050	359	S	N	0.00197	0.04	0.008863
COV2-2050	359	S	P	0.0006011	0.04	0.008863
COV2-2050	359	S	Q	0.002478	0.04	0.008863
COV2-2050	359	S	R	0.001013	0.04	0.008863
COV2-2050	359	S	T	0.001192	0.04	0.008863
COV2-2050	359	S	V	0.00137	0.04	0.008863
COV2-2050	359	S	W	0.008863	0.04	0.008863
COV2-2050	359	S	Y	0.0009876	0.04	0.008863
COV2-2050	360	N	A	0	0.02536	0.003943
COV2-2050	360	N	C	0.0009872	0.02536	0.003943
COV2-2050	360	N	D	0.001485	0.02536	0.003943
COV2-2050	360	N	E	0.001491	0.02536	0.003943
COV2-2050	360	N	F	0.003943	0.02536	0.003943
COV2-2050	360	N	G	0.0003516	0.02536	0.003943
COV2-2050	360	N	H	0.002469	0.02536	0.003943
COV2-2050	360	N	K	0.001499	0.02536	0.003943
COV2-2050	360	N	L	0.001047	0.02536	0.003943
COV2-2050	360	N	M	0.001542	0.02536	0.003943
COV2-2050	360	N	P	0.001243	0.02536	0.003943
COV2-2050	360	N	Q	0.0005378	0.02536	0.003943
COV2-2050	360	N	R	0.001592	0.02536	0.003943
COV2-2050	360	N	S	0.00184	0.02536	0.003943
COV2-2050	360	N	T	0.002359	0.02536	0.003943
COV2-2050	360	N	W	0.001422	0.02536	0.003943
COV2-2050	360	N	Y	0.001546	0.02536	0.003943
COV2-2050	361	C	A	0.005741	0.1077	0.01964
COV2-2050	361	C	E	0.01395	0.1077	0.01964
COV2-2050	361	C	F	0.005535	0.1077	0.01964
COV2-2050	361	C	G	0.003635	0.1077	0.01964
COV2-2050	361	C	H	0.001386	0.1077	0.01964
COV2-2050	361	C	I	0.005671	0.1077	0.01964
COV2-2050	361	C	K	0.005307	0.1077	0.01964
COV2-2050	361	C	L	0.01016	0.1077	0.01964
COV2-2050	361	C	M	0.002528	0.1077	0.01964
COV2-2050	361	C	N	0.004171	0.1077	0.01964
COV2-2050	361	C	P	0.01964	0.1077	0.01964
COV2-2050	361	C	Q	0.0009124	0.1077	0.01964
COV2-2050	361	C	R	0.006551	0.1077	0.01964
COV2-2050	361	C	S	0.002323	0.1077	0.01964
COV2-2050	361	C	T	0.001418	0.1077	0.01964
COV2-2050	361	C	V	0.003766	0.1077	0.01964
COV2-2050	361	C	W	0.015	0.1077	0.01964
COV2-2050	362	V	A	0.00295	0.0261	0.005493
COV2-2050	362	V	C	0.0006037	0.0261	0.005493
COV2-2050	362	V	D	0.001893	0.0261	0.005493
COV2-2050	362	V	E	0.001196	0.0261	0.005493
COV2-2050	362	V	F	0.0009539	0.0261	0.005493
COV2-2050	362	V	G	0.0008477	0.0261	0.005493
COV2-2050	362	V	H	0.005493	0.0261	0.005493
COV2-2050	362	V	I	0.0008435	0.0261	0.005493
COV2-2050	362	V	K	0.000698	0.0261	0.005493
COV2-2050	362	V	L	0.0002891	0.0261	0.005493
COV2-2050	362	V	M	0.001905	0.0261	0.005493
COV2-2050	362	V	N	0.001557	0.0261	0.005493
COV2-2050	362	V	P	0	0.0261	0.005493
COV2-2050	362	V	Q	0.001346	0.0261	0.005493
COV2-2050	362	V	R	0.001402	0.0261	0.005493
COV2-2050	362	V	S	0.001918	0.0261	0.005493
COV2-2050	362	V	T	0.00113	0.0261	0.005493
COV2-2050	362	V	W	0.0006634	0.0261	0.005493
COV2-2050	362	V	Y	0.0004147	0.0261	0.005493
COV2-2050	363	A	C	0.001333	0.03384	0.007716
COV2-2050	363	A	E	0.002121	0.03384	0.007716
COV2-2050	363	A	F	0.001524	0.03384	0.007716
COV2-2050	363	A	G	0.0005205	0.03384	0.007716
COV2-2050	363	A	H	0.002094	0.03384	0.007716
COV2-2050	363	A	I	0.001679	0.03384	0.007716
COV2-2050	363	A	L	0.001018	0.03384	0.007716
COV2-2050	363	A	M	0.0006736	0.03384	0.007716
COV2-2050	363	A	P	0.001408	0.03384	0.007716
COV2-2050	363	A	Q	0.003443	0.03384	0.007716
COV2-2050	363	A	R	0.005332	0.03384	0.007716
COV2-2050	363	A	S	0.0008854	0.03384	0.007716
COV2-2050	363	A	T	0.001403	0.03384	0.007716
COV2-2050	363	A	V	0.0008991	0.03384	0.007716
COV2-2050	363	A	W	0.007716	0.03384	0.007716
COV2-2050	363	A	Y	0.001791	0.03384	0.007716
COV2-2050	364	D	C	0.001347	0.02027	0.01353
COV2-2050	364	D	E	0.002826	0.02027	0.01353
COV2-2050	364	D	K	0.001866	0.02027	0.01353
COV2-2050	364	D	N	0.0007001	0.02027	0.01353
COV2-2050	364	D	W	0.01353	0.02027	0.01353
COV2-2050	365	Y	A	0.003942	0.04253	0.008014
COV2-2050	365	Y	C	0.00223	0.04253	0.008014
COV2-2050	365	Y	E	0.008014	0.04253	0.008014
COV2-2050	365	Y	F	0.001165	0.04253	0.008014
COV2-2050	365	Y	G	0.003329	0.04253	0.008014
COV2-2050	365	Y	H	0.001399	0.04253	0.008014
COV2-2050	365	Y	I	0.001161	0.04253	0.008014
COV2-2050	365	Y	K	0.003905	0.04253	0.008014
COV2-2050	365	Y	L	0.00124	0.04253	0.008014
COV2-2050	365	Y	M	0.001748	0.04253	0.008014
COV2-2050	365	Y	P	0.004681	0.04253	0.008014
COV2-2050	365	Y	Q	0.001547	0.04253	0.008014
COV2-2050	365	Y	R	0.00212	0.04253	0.008014
COV2-2050	365	Y	S	0.00137	0.04253	0.008014
COV2-2050	365	Y	T	0.001954	0.04253	0.008014
COV2-2050	365	Y	V	0.001868	0.04253	0.008014
COV2-2050	365	Y	W	0.0008549	0.04253	0.008014
COV2-2050	366	S	A	0.0006792	0.03021	0.004671
COV2-2050	366	S	C	0.00191	0.03021	0.004671
COV2-2050	366	S	D	0.001642	0.03021	0.004671
COV2-2050	366	S	E	0.001853	0.03021	0.004671
COV2-2050	366	S	F	0.002918	0.03021	0.004671
COV2-2050	366	S	G	0.0009661	0.03021	0.004671
COV2-2050	366	S	H	0.001693	0.03021	0.004671
COV2-2050	366	S	I	0.004671	0.03021	0.004671
COV2-2050	366	S	K	0.0007474	0.03021	0.004671
COV2-2050	366	S	L	0.001443	0.03021	0.004671
COV2-2050	366	S	M	0.001133	0.03021	0.004671
COV2-2050	366	S	N	0.001717	0.03021	0.004671
COV2-2050	366	S	P	0.002881	0.03021	0.004671
COV2-2050	366	S	Q	0.0005612	0.03021	0.004671
COV2-2050	366	S	R	0.001436	0.03021	0.004671
COV2-2050	366	S	T	0.001073	0.03021	0.004671
COV2-2050	366	S	V	0.000381	0.03021	0.004671
COV2-2050	366	S	W	0.0007464	0.03021	0.004671
COV2-2050	366	S	Y	0.001759	0.03021	0.004671
COV2-2050	367	V	A	0.001293	0.02846	0.00341
COV2-2050	367	V	C	0.002588	0.02846	0.00341
COV2-2050	367	V	D	0.002032	0.02846	0.00341
COV2-2050	367	V	E	0.001292	0.02846	0.00341
COV2-2050	367	V	F	0.0009132	0.02846	0.00341
COV2-2050	367	V	G	0.001091	0.02846	0.00341
COV2-2050	367	V	H	0.001829	0.02846	0.00341
COV2-2050	367	V	I	0.00118	0.02846	0.00341
COV2-2050	367	V	K	0.0005359	0.02846	0.00341
COV2-2050	367	V	L	0.001047	0.02846	0.00341
COV2-2050	367	V	M	0.001023	0.02846	0.00341
COV2-2050	367	V	N	0.001088	0.02846	0.00341
COV2-2050	367	V	P	0.00341	0.02846	0.00341
COV2-2050	367	V	Q	0.002298	0.02846	0.00341
COV2-2050	367	V	R	0.001996	0.02846	0.00341
COV2-2050	367	V	S	0.0006309	0.02846	0.00341
COV2-2050	367	V	T	0.001413	0.02846	0.00341
COV2-2050	367	V	W	0.001177	0.02846	0.00341
COV2-2050	367	V	Y	0.001628	0.02846	0.00341
COV2-2050	368	L	F	0.001283	0.01754	0.009282
COV2-2050	368	L	I	0.001993	0.01754	0.009282
COV2-2050	368	L	M	0.001123	0.01754	0.009282
COV2-2050	368	L	V	0.009282	0.01754	0.009282
COV2-2050	368	L	W	0.002145	0.01754	0.009282
COV2-2050	368	L	Y	0.001714	0.01754	0.009282
COV2-2050	369	Y	A	0.001619	0.05792	0.01831
COV2-2050	369	Y	C	0.002123	0.05792	0.01831
COV2-2050	369	Y	D	0.01831	0.05792	0.01831
COV2-2050	369	Y	E	0.003892	0.05792	0.01831
COV2-2050	369	Y	F	0.002052	0.05792	0.01831
COV2-2050	369	Y	G	0.003158	0.05792	0.01831
COV2-2050	369	Y	H	0.002709	0.05792	0.01831
COV2-2050	369	Y	I	0.002804	0.05792	0.01831
COV2-2050	369	Y	K	0.002118	0.05792	0.01831
COV2-2050	369	Y	L	0.001615	0.05792	0.01831
COV2-2050	369	Y	M	0.001795	0.05792	0.01831
COV2-2050	369	Y	N	0.00348	0.05792	0.01831
COV2-2050	369	Y	P	0.002636	0.05792	0.01831
COV2-2050	369	Y	Q	0.002019	0.05792	0.01831
COV2-2050	369	Y	R	0.001115	0.05792	0.01831
COV2-2050	369	Y	S	0.002126	0.05792	0.01831
COV2-2050	369	Y	T	0.002222	0.05792	0.01831
COV2-2050	369	Y	V	0.001277	0.05792	0.01831
COV2-2050	369	Y	W	0.0008437	0.05792	0.01831
COV2-2050	370	N	A	0.002731	0.03242	0.005191
COV2-2050	370	N	C	0.003918	0.03242	0.005191
COV2-2050	370	N	D	0.002413	0.03242	0.005191
COV2-2050	370	N	E	0.001527	0.03242	0.005191
COV2-2050	370	N	F	0.00133	0.03242	0.005191
COV2-2050	370	N	G	0.0009922	0.03242	0.005191
COV2-2050	370	N	H	0.0008141	0.03242	0.005191
COV2-2050	370	N	K	0.000725	0.03242	0.005191
COV2-2050	370	N	L	0.0008975	0.03242	0.005191
COV2-2050	370	N	M	0.001874	0.03242	0.005191
COV2-2050	370	N	P	0.005191	0.03242	0.005191
COV2-2050	370	N	Q	0.001885	0.03242	0.005191
COV2-2050	370	N	R	0.001605	0.03242	0.005191
COV2-2050	370	N	S	0.001505	0.03242	0.005191
COV2-2050	370	N	T	0.001873	0.03242	0.005191
COV2-2050	370	N	W	0.002043	0.03242	0.005191
COV2-2050	370	N	Y	0.001098	0.03242	0.005191
COV2-2050	371	S	A	0.0005234	0.02329	0.001917
COV2-2050	371	S	C	0.001598	0.02329	0.001917
COV2-2050	371	S	D	0.0004443	0.02329	0.001917
COV2-2050	371	S	E	0.001289	0.02329	0.001917
COV2-2050	371	S	F	0.001804	0.02329	0.001917
COV2-2050	371	S	G	0.001211	0.02329	0.001917
COV2-2050	371	S	H	0.001893	0.02329	0.001917
COV2-2050	371	S	I	0.0009657	0.02329	0.001917
COV2-2050	371	S	K	0.001851	0.02329	0.001917
COV2-2050	371	S	L	0.001631	0.02329	0.001917
COV2-2050	371	S	M	0.001917	0.02329	0.001917
COV2-2050	371	S	N	0.0007349	0.02329	0.001917
COV2-2050	371	S	P	0.0006451	0.02329	0.001917
COV2-2050	371	S	Q	0.001059	0.02329	0.001917
COV2-2050	371	S	R	0.00147	0.02329	0.001917
COV2-2050	371	S	T	0.001021	0.02329	0.001917
COV2-2050	371	S	V	0.001402	0.02329	0.001917
COV2-2050	371	S	W	0.0001925	0.02329	0.001917
COV2-2050	371	S	Y	0.001642	0.02329	0.001917
COV2-2050	372	A	C	0.001376	0.02553	0.006214
COV2-2050	372	A	D	0.000912	0.02553	0.006214
COV2-2050	372	A	E	0.0003812	0.02553	0.006214
COV2-2050	372	A	F	7.442e-05	0.02553	0.006214
COV2-2050	372	A	G	0.006214	0.02553	0.006214
COV2-2050	372	A	H	0.001026	0.02553	0.006214
COV2-2050	372	A	I	0.0006563	0.02553	0.006214
COV2-2050	372	A	K	0.0003733	0.02553	0.006214
COV2-2050	372	A	L	0.00148	0.02553	0.006214
COV2-2050	372	A	M	0.001717	0.02553	0.006214
COV2-2050	372	A	N	0.001461	0.02553	0.006214
COV2-2050	372	A	P	0.0009316	0.02553	0.006214
COV2-2050	372	A	Q	0.0005939	0.02553	0.006214
COV2-2050	372	A	R	0.002567	0.02553	0.006214
COV2-2050	372	A	S	0.001245	0.02553	0.006214
COV2-2050	372	A	T	0.0008109	0.02553	0.006214
COV2-2050	372	A	V	0.001251	0.02553	0.006214
COV2-2050	372	A	W	0.001526	0.02553	0.006214
COV2-2050	372	A	Y	0.0009371	0.02553	0.006214
COV2-2050	373	S	A	0.00056	0.0292	0.005251
COV2-2050	373	S	C	0.0006352	0.0292	0.005251
COV2-2050	373	S	D	0.000734	0.0292	0.005251
COV2-2050	373	S	E	0.003394	0.0292	0.005251
COV2-2050	373	S	F	0.0008601	0.0292	0.005251
COV2-2050	373	S	G	0.003542	0.0292	0.005251
COV2-2050	373	S	H	0.00153	0.0292	0.005251
COV2-2050	373	S	I	0.005251	0.0292	0.005251
COV2-2050	373	S	K	0.0002277	0.0292	0.005251
COV2-2050	373	S	L	0.001222	0.0292	0.005251
COV2-2050	373	S	M	0.001446	0.0292	0.005251
COV2-2050	373	S	N	0.0006958	0.0292	0.005251
COV2-2050	373	S	P	0.001769	0.0292	0.005251
COV2-2050	373	S	Q	0.001208	0.0292	0.005251
COV2-2050	373	S	R	0.001656	0.0292	0.005251
COV2-2050	373	S	T	0.0004598	0.0292	0.005251
COV2-2050	373	S	V	0.0007946	0.0292	0.005251
COV2-2050	373	S	W	0.001934	0.0292	0.005251
COV2-2050	373	S	Y	0.001279	0.0292	0.005251
COV2-2050	374	F	A	0.0006556	0.05395	0.01675
COV2-2050	374	F	C	0.00173	0.05395	0.01675
COV2-2050	374	F	D	0.002135	0.05395	0.01675
COV2-2050	374	F	E	0.01675	0.05395	0.01675
COV2-2050	374	F	G	0.001866	0.05395	0.01675
COV2-2050	374	F	H	0.002089	0.05395	0.01675
COV2-2050	374	F	I	0.001247	0.05395	0.01675
COV2-2050	374	F	K	0.001092	0.05395	0.01675
COV2-2050	374	F	L	0.0009229	0.05395	0.01675
COV2-2050	374	F	M	0.001411	0.05395	0.01675
COV2-2050	374	F	N	0.006342	0.05395	0.01675
COV2-2050	374	F	P	0.003101	0.05395	0.01675
COV2-2050	374	F	Q	0.003905	0.05395	0.01675
COV2-2050	374	F	R	0.001329	0.05395	0.01675
COV2-2050	374	F	S	0.003314	0.05395	0.01675
COV2-2050	374	F	T	0.001585	0.05395	0.01675
COV2-2050	374	F	V	0.001128	0.05395	0.01675
COV2-2050	374	F	W	0.001821	0.05395	0.01675
COV2-2050	374	F	Y	0.001522	0.05395	0.01675
COV2-2050	375	S	A	0.001691	0.02277	0.004003
COV2-2050	375	S	C	0.001572	0.02277	0.004003
COV2-2050	375	S	D	0.0004912	0.02277	0.004003
COV2-2050	375	S	E	0.001354	0.02277	0.004003
COV2-2050	375	S	G	0.0005629	0.02277	0.004003
COV2-2050	375	S	H	0.002826	0.02277	0.004003
COV2-2050	375	S	K	0.001552	0.02277	0.004003
COV2-2050	375	S	M	0.004003	0.02277	0.004003
COV2-2050	375	S	N	0.0006402	0.02277	0.004003
COV2-2050	375	S	P	0.001979	0.02277	0.004003
COV2-2050	375	S	Q	0.001511	0.02277	0.004003
COV2-2050	375	S	R	0.002792	0.02277	0.004003
COV2-2050	375	S	T	0.0008178	0.02277	0.004003
COV2-2050	375	S	Y	0.0009716	0.02277	0.004003
COV2-2050	376	T	A	0.002464	0.0295	0.003208
COV2-2050	376	T	C	0.001322	0.0295	0.003208
COV2-2050	376	T	D	0.0007356	0.0295	0.003208
COV2-2050	376	T	E	0.003208	0.0295	0.003208
COV2-2050	376	T	F	0.001373	0.0295	0.003208
COV2-2050	376	T	H	0.002529	0.0295	0.003208
COV2-2050	376	T	I	0.001206	0.0295	0.003208
COV2-2050	376	T	K	0.002711	0.0295	0.003208
COV2-2050	376	T	L	0.001441	0.0295	0.003208
COV2-2050	376	T	M	0.002032	0.0295	0.003208
COV2-2050	376	T	N	0.001302	0.0295	0.003208
COV2-2050	376	T	Q	0.0008981	0.0295	0.003208
COV2-2050	376	T	R	0.001385	0.0295	0.003208
COV2-2050	376	T	S	0.001369	0.0295	0.003208
COV2-2050	376	T	V	0.001074	0.0295	0.003208
COV2-2050	376	T	W	0.002411	0.0295	0.003208
COV2-2050	376	T	Y	0.002039	0.0295	0.003208
COV2-2050	377	F	C	0.00117	0.01034	0.00197
COV2-2050	377	F	I	0.001539	0.01034	0.00197
COV2-2050	377	F	L	0.00197	0.01034	0.00197
COV2-2050	377	F	M	0.001167	0.01034	0.00197
COV2-2050	377	F	V	0.00145	0.01034	0.00197
COV2-2050	377	F	W	0.001501	0.01034	0.00197
COV2-2050	377	F	Y	0.001545	0.01034	0.00197
COV2-2050	378	K	A	0.001225	0.02274	0.004485
COV2-2050	378	K	C	0.0006491	0.02274	0.004485
COV2-2050	378	K	D	0.001574	0.02274	0.004485
COV2-2050	378	K	E	0.001847	0.02274	0.004485
COV2-2050	378	K	H	0.0009623	0.02274	0.004485
COV2-2050	378	K	I	0.004485	0.02274	0.004485
COV2-2050	378	K	L	0.001668	0.02274	0.004485
COV2-2050	378	K	M	0.0005915	0.02274	0.004485
COV2-2050	378	K	N	0.002333	0.02274	0.004485
COV2-2050	378	K	Q	0.00164	0.02274	0.004485
COV2-2050	378	K	R	0.001351	0.02274	0.004485
COV2-2050	378	K	S	0.001728	0.02274	0.004485
COV2-2050	378	K	T	0.001404	0.02274	0.004485
COV2-2050	378	K	V	0.0006398	0.02274	0.004485
COV2-2050	378	K	Y	0.0006463	0.02274	0.004485
COV2-2050	380	Y	F	0.001518	0.002686	0.001518
COV2-2050	380	Y	W	0.001168	0.002686	0.001518
COV2-2050	381	G	H	0.002202	0.008119	0.002202
COV2-2050	381	G	K	0.001362	0.008119	0.002202
COV2-2050	381	G	N	0.000123	0.008119	0.002202
COV2-2050	381	G	Q	0.001998	0.008119	0.002202
COV2-2050	381	G	R	0.001066	0.008119	0.002202
COV2-2050	381	G	S	0.001368	0.008119	0.002202
COV2-2050	382	V	A	0.003918	0.01993	0.005254
COV2-2050	382	V	C	0.001635	0.01993	0.005254
COV2-2050	382	V	F	0.0016	0.01993	0.005254
COV2-2050	382	V	I	0.0007952	0.01993	0.005254
COV2-2050	382	V	L	0.000747	0.01993	0.005254
COV2-2050	382	V	M	0.005254	0.01993	0.005254
COV2-2050	382	V	T	0.003872	0.01993	0.005254
COV2-2050	382	V	W	0.00057	0.01993	0.005254
COV2-2050	382	V	Y	0.001542	0.01993	0.005254
COV2-2050	383	S	A	0.001233	0.03985	0.01134
COV2-2050	383	S	C	0.002609	0.03985	0.01134
COV2-2050	383	S	D	0.000298	0.03985	0.01134
COV2-2050	383	S	E	0.001007	0.03985	0.01134
COV2-2050	383	S	F	0.001509	0.03985	0.01134
COV2-2050	383	S	G	0.001372	0.03985	0.01134
COV2-2050	383	S	H	0.003103	0.03985	0.01134
COV2-2050	383	S	I	0.001241	0.03985	0.01134
COV2-2050	383	S	K	0.001257	0.03985	0.01134
COV2-2050	383	S	L	0.001891	0.03985	0.01134
COV2-2050	383	S	M	0.001124	0.03985	0.01134
COV2-2050	383	S	N	0.005392	0.03985	0.01134
COV2-2050	383	S	P	0.000722	0.03985	0.01134
COV2-2050	383	S	Q	0.001717	0.03985	0.01134
COV2-2050	383	S	R	0.001247	0.03985	0.01134
COV2-2050	383	S	T	0.0006945	0.03985	0.01134
COV2-2050	383	S	V	0.001377	0.03985	0.01134
COV2-2050	383	S	W	0.01134	0.03985	0.01134
COV2-2050	383	S	Y	0.000713	0.03985	0.01134
COV2-2050	384	P	A	0.0003733	0.0304	0.003553
COV2-2050	384	P	C	0.001424	0.0304	0.003553
COV2-2050	384	P	D	0.001615	0.0304	0.003553
COV2-2050	384	P	E	0.001498	0.0304	0.003553
COV2-2050	384	P	F	0.001566	0.0304	0.003553
COV2-2050	384	P	G	0.0006456	0.0304	0.003553
COV2-2050	384	P	H	0.001908	0.0304	0.003553
COV2-2050	384	P	I	0.002757	0.0304	0.003553
COV2-2050	384	P	K	6.677e-05	0.0304	0.003553
COV2-2050	384	P	L	0.001776	0.0304	0.003553
COV2-2050	384	P	M	0.0003664	0.0304	0.003553
COV2-2050	384	P	N	0.003553	0.0304	0.003553
COV2-2050	384	P	Q	0.0006018	0.0304	0.003553
COV2-2050	384	P	R	0.003467	0.0304	0.003553
COV2-2050	384	P	S	0.002018	0.0304	0.003553
COV2-2050	384	P	T	0.0009306	0.0304	0.003553
COV2-2050	384	P	V	0.001176	0.0304	0.003553
COV2-2050	384	P	W	0.003361	0.0304	0.003553
COV2-2050	384	P	Y	0.001293	0.0304	0.003553
COV2-2050	385	T	A	0.002466	0.01968	0.002466
COV2-2050	385	T	C	0.001628	0.01968	0.002466
COV2-2050	385	T	D	0.0008444	0.01968	0.002466
COV2-2050	385	T	E	0.0009902	0.01968	0.002466
COV2-2050	385	T	F	0.001542	0.01968	0.002466
COV2-2050	385	T	G	0.0005862	0.01968	0.002466
COV2-2050	385	T	H	0.0006489	0.01968	0.002466
COV2-2050	385	T	I	0.0006211	0.01968	0.002466
COV2-2050	385	T	K	0.001026	0.01968	0.002466
COV2-2050	385	T	L	0.001165	0.01968	0.002466
COV2-2050	385	T	M	0.0001059	0.01968	0.002466
COV2-2050	385	T	N	0.0006344	0.01968	0.002466
COV2-2050	385	T	P	0.001854	0.01968	0.002466
COV2-2050	385	T	Q	0.0004572	0.01968	0.002466
COV2-2050	385	T	R	0.001251	0.01968	0.002466
COV2-2050	385	T	S	0.0004342	0.01968	0.002466
COV2-2050	385	T	V	0.001968	0.01968	0.002466
COV2-2050	385	T	W	0.0009703	0.01968	0.002466
COV2-2050	385	T	Y	0.0004842	0.01968	0.002466
COV2-2050	386	K	A	0.0002759	0.03007	0.006785
COV2-2050	386	K	C	0.001019	0.03007	0.006785
COV2-2050	386	K	D	0.0002587	0.03007	0.006785
COV2-2050	386	K	E	0.0005091	0.03007	0.006785
COV2-2050	386	K	F	0.006785	0.03007	0.006785
COV2-2050	386	K	G	0.002836	0.03007	0.006785
COV2-2050	386	K	H	0.001425	0.03007	0.006785
COV2-2050	386	K	I	0.001472	0.03007	0.006785
COV2-2050	386	K	L	0.001469	0.03007	0.006785
COV2-2050	386	K	M	0.001201	0.03007	0.006785
COV2-2050	386	K	N	0.003889	0.03007	0.006785
COV2-2050	386	K	Q	0.00118	0.03007	0.006785
COV2-2050	386	K	R	0.0005881	0.03007	0.006785
COV2-2050	386	K	S	0.002226	0.03007	0.006785
COV2-2050	386	K	T	0.0008481	0.03007	0.006785
COV2-2050	386	K	V	0.0006597	0.03007	0.006785
COV2-2050	386	K	W	0.002389	0.03007	0.006785
COV2-2050	386	K	Y	0.001044	0.03007	0.006785
COV2-2050	387	L	F	0.001584	0.008308	0.001847
COV2-2050	387	L	I	0.001847	0.008308	0.001847
COV2-2050	387	L	M	0.001759	0.008308	0.001847
COV2-2050	387	L	V	0.001662	0.008308	0.001847
COV2-2050	387	L	W	0.001456	0.008308	0.001847
COV2-2050	388	N	A	0.003984	0.03675	0.006961
COV2-2050	388	N	C	0.001122	0.03675	0.006961
COV2-2050	388	N	D	0.0005487	0.03675	0.006961
COV2-2050	388	N	E	0.0006746	0.03675	0.006961
COV2-2050	388	N	F	0.0009215	0.03675	0.006961
COV2-2050	388	N	G	0.004965	0.03675	0.006961
COV2-2050	388	N	H	0.001491	0.03675	0.006961
COV2-2050	388	N	I	0.000678	0.03675	0.006961
COV2-2050	388	N	K	0.0009625	0.03675	0.006961
COV2-2050	388	N	L	0.001719	0.03675	0.006961
COV2-2050	388	N	M	0.001287	0.03675	0.006961
COV2-2050	388	N	P	0.001224	0.03675	0.006961
COV2-2050	388	N	Q	0.001168	0.03675	0.006961
COV2-2050	388	N	R	0.001478	0.03675	0.006961
COV2-2050	388	N	S	0.002006	0.03675	0.006961
COV2-2050	388	N	T	0.001449	0.03675	0.006961
COV2-2050	388	N	V	0.002271	0.03675	0.006961
COV2-2050	388	N	W	0.001837	0.03675	0.006961
COV2-2050	388	N	Y	0.006961	0.03675	0.006961
COV2-2050	389	D	A	0.00117	0.02447	0.003222
COV2-2050	389	D	C	0.0001768	0.02447	0.003222
COV2-2050	389	D	E	0.0002402	0.02447	0.003222
COV2-2050	389	D	F	0.001608	0.02447	0.003222
COV2-2050	389	D	G	0.0007765	0.02447	0.003222
COV2-2050	389	D	H	5.301e-05	0.02447	0.003222
COV2-2050	389	D	K	0.002018	0.02447	0.003222
COV2-2050	389	D	L	0.00242	0.02447	0.003222
COV2-2050	389	D	M	0.0008746	0.02447	0.003222
COV2-2050	389	D	N	0.000558	0.02447	0.003222
COV2-2050	389	D	P	0.003222	0.02447	0.003222
COV2-2050	389	D	Q	0.001437	0.02447	0.003222
COV2-2050	389	D	R	0.00153	0.02447	0.003222
COV2-2050	389	D	S	0.002039	0.02447	0.003222
COV2-2050	389	D	T	0.0008969	0.02447	0.003222
COV2-2050	389	D	V	0.001886	0.02447	0.003222
COV2-2050	389	D	W	0.00216	0.02447	0.003222
COV2-2050	389	D	Y	0.001405	0.02447	0.003222
COV2-2050	390	L	A	2.82e-05	0.02917	0.002844
COV2-2050	390	L	C	0.00273	0.02917	0.002844
COV2-2050	390	L	D	0.00177	0.02917	0.002844
COV2-2050	390	L	E	0.002321	0.02917	0.002844
COV2-2050	390	L	F	0.001537	0.02917	0.002844
COV2-2050	390	L	G	0.002421	0.02917	0.002844
COV2-2050	390	L	H	0.0005188	0.02917	0.002844
COV2-2050	390	L	I	7.676e-05	0.02917	0.002844
COV2-2050	390	L	K	0.0008949	0.02917	0.002844
COV2-2050	390	L	M	0.001238	0.02917	0.002844
COV2-2050	390	L	N	0.002038	0.02917	0.002844
COV2-2050	390	L	P	0.00236	0.02917	0.002844
COV2-2050	390	L	Q	0.001258	0.02917	0.002844
COV2-2050	390	L	R	0.001319	0.02917	0.002844
COV2-2050	390	L	S	0.001888	0.02917	0.002844
COV2-2050	390	L	T	0.001908	0.02917	0.002844
COV2-2050	390	L	V	0.002844	0.02917	0.002844
COV2-2050	390	L	W	0.0009012	0.02917	0.002844
COV2-2050	390	L	Y	0.00112	0.02917	0.002844
COV2-2050	391	C	A	0.001305	0.02687	0.004674
COV2-2050	391	C	D	0.0004742	0.02687	0.004674
COV2-2050	391	C	E	0.004674	0.02687	0.004674
COV2-2050	391	C	F	0.001436	0.02687	0.004674
COV2-2050	391	C	G	0.001279	0.02687	0.004674
COV2-2050	391	C	H	0.0004148	0.02687	0.004674
COV2-2050	391	C	I	0.0007517	0.02687	0.004674
COV2-2050	391	C	K	0.001452	0.02687	0.004674
COV2-2050	391	C	L	0.001522	0.02687	0.004674
COV2-2050	391	C	M	0.001388	0.02687	0.004674
COV2-2050	391	C	N	0.001433	0.02687	0.004674
COV2-2050	391	C	P	0.001407	0.02687	0.004674
COV2-2050	391	C	Q	0.00155	0.02687	0.004674
COV2-2050	391	C	R	0.001052	0.02687	0.004674
COV2-2050	391	C	S	0.00153	0.02687	0.004674
COV2-2050	391	C	T	0.001177	0.02687	0.004674
COV2-2050	391	C	V	0.001425	0.02687	0.004674
COV2-2050	391	C	W	0.0013	0.02687	0.004674
COV2-2050	391	C	Y	0.001297	0.02687	0.004674
COV2-2050	392	F	A	0.001553	0.02867	0.002568
COV2-2050	392	F	C	0.00142	0.02867	0.002568
COV2-2050	392	F	D	0.002568	0.02867	0.002568
COV2-2050	392	F	E	0.001675	0.02867	0.002568
COV2-2050	392	F	G	0.001501	0.02867	0.002568
COV2-2050	392	F	H	0.001109	0.02867	0.002568
COV2-2050	392	F	I	0.001926	0.02867	0.002568
COV2-2050	392	F	K	0.001471	0.02867	0.002568
COV2-2050	392	F	L	0.001653	0.02867	0.002568
COV2-2050	392	F	M	0.001334	0.02867	0.002568
COV2-2050	392	F	N	0.002552	0.02867	0.002568
COV2-2050	392	F	P	0.0008159	0.02867	0.002568
COV2-2050	392	F	Q	0.001452	0.02867	0.002568
COV2-2050	392	F	R	0.001624	0.02867	0.002568
COV2-2050	392	F	S	0.001221	0.02867	0.002568
COV2-2050	392	F	T	0.001735	0.02867	0.002568
COV2-2050	392	F	V	0.00133	0.02867	0.002568
COV2-2050	392	F	W	0.0005087	0.02867	0.002568
COV2-2050	392	F	Y	0.001222	0.02867	0.002568
COV2-2050	393	T	A	0.0005611	0.02829	0.002733
COV2-2050	393	T	C	0.001581	0.02829	0.002733
COV2-2050	393	T	D	0.0007462	0.02829	0.002733
COV2-2050	393	T	E	0.001491	0.02829	0.002733
COV2-2050	393	T	F	0.00267	0.02829	0.002733
COV2-2050	393	T	G	0.0009735	0.02829	0.002733
COV2-2050	393	T	H	0.002672	0.02829	0.002733
COV2-2050	393	T	I	0.001536	0.02829	0.002733
COV2-2050	393	T	K	0.0002371	0.02829	0.002733
COV2-2050	393	T	L	0.001647	0.02829	0.002733
COV2-2050	393	T	M	0.002733	0.02829	0.002733
COV2-2050	393	T	N	0.002175	0.02829	0.002733
COV2-2050	393	T	P	0.002317	0.02829	0.002733
COV2-2050	393	T	Q	0.00127	0.02829	0.002733
COV2-2050	393	T	R	0.001071	0.02829	0.002733
COV2-2050	393	T	S	0.00167	0.02829	0.002733
COV2-2050	393	T	V	0.0007492	0.02829	0.002733
COV2-2050	393	T	W	0.001601	0.02829	0.002733
COV2-2050	393	T	Y	0.0005864	0.02829	0.002733
COV2-2050	394	N	A	0.0001771	0.02772	0.005224
COV2-2050	394	N	C	0.005224	0.02772	0.005224
COV2-2050	394	N	D	0.0007416	0.02772	0.005224
COV2-2050	394	N	E	0.001857	0.02772	0.005224
COV2-2050	394	N	F	0.003175	0.02772	0.005224
COV2-2050	394	N	G	0.001623	0.02772	0.005224
COV2-2050	394	N	H	0.0003906	0.02772	0.005224
COV2-2050	394	N	I	0.001026	0.02772	0.005224
COV2-2050	394	N	K	0.00102	0.02772	0.005224
COV2-2050	394	N	L	0.00198	0.02772	0.005224
COV2-2050	394	N	M	0.0007013	0.02772	0.005224
COV2-2050	394	N	P	0.002593	0.02772	0.005224
COV2-2050	394	N	Q	0.001616	0.02772	0.005224
COV2-2050	394	N	R	0.0007248	0.02772	0.005224
COV2-2050	394	N	S	0.0001847	0.02772	0.005224
COV2-2050	394	N	T	0.001188	0.02772	0.005224
COV2-2050	394	N	V	0.00106	0.02772	0.005224
COV2-2050	394	N	W	0.001071	0.02772	0.005224
COV2-2050	394	N	Y	0.001368	0.02772	0.005224
COV2-2050	395	V	A	0.001334	0.02133	0.01069
COV2-2050	395	V	C	0.001361	0.02133	0.01069
COV2-2050	395	V	F	0.003362	0.02133	0.01069
COV2-2050	395	V	G	0.01069	0.02133	0.01069
COV2-2050	395	V	I	0.0011	0.02133	0.01069
COV2-2050	395	V	L	0.001189	0.02133	0.01069
COV2-2050	395	V	M	0.0008591	0.02133	0.01069
COV2-2050	395	V	T	0.001428	0.02133	0.01069
COV2-2050	396	Y	A	0.001196	0.03316	0.00891
COV2-2050	396	Y	C	0.005274	0.03316	0.00891
COV2-2050	396	Y	D	0.001731	0.03316	0.00891
COV2-2050	396	Y	F	0.0006615	0.03316	0.00891
COV2-2050	396	Y	H	0.0009925	0.03316	0.00891
COV2-2050	396	Y	I	0.002116	0.03316	0.00891
COV2-2050	396	Y	L	0.00891	0.03316	0.00891
COV2-2050	396	Y	M	0.001334	0.03316	0.00891
COV2-2050	396	Y	N	0.001302	0.03316	0.00891
COV2-2050	396	Y	Q	0.0006853	0.03316	0.00891
COV2-2050	396	Y	S	0.004105	0.03316	0.00891
COV2-2050	396	Y	T	0.00239	0.03316	0.00891
COV2-2050	396	Y	V	0.001481	0.03316	0.00891
COV2-2050	396	Y	W	0.0009788	0.03316	0.00891
COV2-2050	397	A	C	0.002775	0.008598	0.002775
COV2-2050	397	A	I	0.001731	0.008598	0.002775
COV2-2050	397	A	L	0.00155	0.008598	0.002775
COV2-2050	397	A	V	0.002542	0.008598	0.002775
COV2-2050	399	S	T	0.0003867	0.002009	0.001622
COV2-2050	399	S	Y	0.001622	0.002009	0.001622
COV2-2050	401	V	I	0.0004722	0.002785	0.002313
COV2-2050	401	V	T	0.002313	0.002785	0.002313
COV2-2050	402	I	C	0.00185	0.005608	0.002207
COV2-2050	402	I	L	0.002207	0.005608	0.002207
COV2-2050	402	I	V	0.001551	0.005608	0.002207
COV2-2050	403	R	A	0.0003959	0.01397	0.003245
COV2-2050	403	R	E	0.00109	0.01397	0.003245
COV2-2050	403	R	G	0.0007985	0.01397	0.003245
COV2-2050	403	R	K	0.001627	0.01397	0.003245
COV2-2050	403	R	M	0.001535	0.01397	0.003245
COV2-2050	403	R	N	0.001687	0.01397	0.003245
COV2-2050	403	R	P	0.003245	0.01397	0.003245
COV2-2050	403	R	Q	0.001031	0.01397	0.003245
COV2-2050	403	R	S	0.001643	0.01397	0.003245
COV2-2050	403	R	T	0.0009183	0.01397	0.003245
COV2-2050	404	G	A	0.001391	0.006192	0.001915
COV2-2050	404	G	H	0.001915	0.006192	0.001915
COV2-2050	404	G	K	0.001767	0.006192	0.001915
COV2-2050	404	G	Q	0	0.006192	0.001915
COV2-2050	404	G	S	0.00112	0.006192	0.001915
COV2-2050	405	D	A	0.001805	0.01657	0.005092
COV2-2050	405	D	E	0.001612	0.01657	0.005092
COV2-2050	405	D	F	0.0006455	0.01657	0.005092
COV2-2050	405	D	K	0.0006009	0.01657	0.005092
COV2-2050	405	D	L	0.005092	0.01657	0.005092
COV2-2050	405	D	N	0.001153	0.01657	0.005092
COV2-2050	405	D	R	0.0006388	0.01657	0.005092
COV2-2050	405	D	S	0.001037	0.01657	0.005092
COV2-2050	405	D	T	0.002027	0.01657	0.005092
COV2-2050	405	D	V	0.0009292	0.01657	0.005092
COV2-2050	405	D	Y	0.001025	0.01657	0.005092
COV2-2050	406	E	D	0.0005968	0.003381	0.00127
COV2-2050	406	E	M	0.00127	0.003381	0.00127
COV2-2050	406	E	Q	0.000454	0.003381	0.00127
COV2-2050	406	E	W	0.00106	0.003381	0.00127
COV2-2050	407	V	I	0.01204	0.01676	0.01204
COV2-2050	407	V	L	0.00128	0.01676	0.01204
COV2-2050	407	V	M	0.003441	0.01676	0.01204
COV2-2050	408	R	A	0.003428	0.02478	0.003428
COV2-2050	408	R	C	0.0009916	0.02478	0.003428
COV2-2050	408	R	D	0.001224	0.02478	0.003428
COV2-2050	408	R	E	0.001247	0.02478	0.003428
COV2-2050	408	R	F	0.001594	0.02478	0.003428
COV2-2050	408	R	G	0.001103	0.02478	0.003428
COV2-2050	408	R	H	0.001691	0.02478	0.003428
COV2-2050	408	R	I	0.001722	0.02478	0.003428
COV2-2050	408	R	K	0.0009458	0.02478	0.003428
COV2-2050	408	R	L	0.0005706	0.02478	0.003428
COV2-2050	408	R	M	0	0.02478	0.003428
COV2-2050	408	R	N	0.0008601	0.02478	0.003428
COV2-2050	408	R	P	0.0009802	0.02478	0.003428
COV2-2050	408	R	Q	0	0.02478	0.003428
COV2-2050	408	R	S	0.001305	0.02478	0.003428
COV2-2050	408	R	T	0.001396	0.02478	0.003428
COV2-2050	408	R	V	0.002437	0.02478	0.003428
COV2-2050	408	R	W	0.00144	0.02478	0.003428
COV2-2050	408	R	Y	0.001849	0.02478	0.003428
COV2-2050	409	Q	E	0.001986	0.02952	0.02282
COV2-2050	409	Q	H	0.001864	0.02952	0.02282
COV2-2050	409	Q	K	0.001693	0.02952	0.02282
COV2-2050	409	Q	M	0	0.02952	0.02282
COV2-2050	409	Q	N	0.02282	0.02952	0.02282
COV2-2050	409	Q	S	0.001155	0.02952	0.02282
COV2-2050	410	I	L	0.00221	0.004195	0.00221
COV2-2050	410	I	V	0.001984	0.004195	0.00221
COV2-2050	411	A	E	0.002666	0.01485	0.003315
COV2-2050	411	A	G	0.001445	0.01485	0.003315
COV2-2050	411	A	K	0.001576	0.01485	0.003315
COV2-2050	411	A	Q	0.00237	0.01485	0.003315
COV2-2050	411	A	R	0.003315	0.01485	0.003315
COV2-2050	411	A	S	0.002194	0.01485	0.003315
COV2-2050	411	A	W	0.001287	0.01485	0.003315
COV2-2050	413	G	A	0.001376	0.02274	0.003295
COV2-2050	413	G	C	0.0005541	0.02274	0.003295
COV2-2050	413	G	D	0.001795	0.02274	0.003295
COV2-2050	413	G	E	0.002053	0.02274	0.003295
COV2-2050	413	G	F	0.0009114	0.02274	0.003295
COV2-2050	413	G	H	0.0006123	0.02274	0.003295
COV2-2050	413	G	K	0.001504	0.02274	0.003295
COV2-2050	413	G	L	0.00139	0.02274	0.003295
COV2-2050	413	G	M	0.000799	0.02274	0.003295
COV2-2050	413	G	N	0.00292	0.02274	0.003295
COV2-2050	413	G	Q	0.0009831	0.02274	0.003295
COV2-2050	413	G	R	0.001097	0.02274	0.003295
COV2-2050	413	G	S	0.003295	0.02274	0.003295
COV2-2050	413	G	T	0.001955	0.02274	0.003295
COV2-2050	413	G	Y	0.001495	0.02274	0.003295
COV2-2050	414	Q	A	0.00123	0.02259	0.003396
COV2-2050	414	Q	C	0.001392	0.02259	0.003396
COV2-2050	414	Q	E	0.0003764	0.02259	0.003396
COV2-2050	414	Q	G	0.0003399	0.02259	0.003396
COV2-2050	414	Q	H	0.002166	0.02259	0.003396
COV2-2050	414	Q	I	0.000445	0.02259	0.003396
COV2-2050	414	Q	K	0.002313	0.02259	0.003396
COV2-2050	414	Q	L	0.002196	0.02259	0.003396
COV2-2050	414	Q	M	0.00156	0.02259	0.003396
COV2-2050	414	Q	R	0.001848	0.02259	0.003396
COV2-2050	414	Q	S	0.001093	0.02259	0.003396
COV2-2050	414	Q	T	0.001002	0.02259	0.003396
COV2-2050	414	Q	V	0.003396	0.02259	0.003396
COV2-2050	414	Q	Y	0.00323	0.02259	0.003396
COV2-2050	415	T	A	0.001463	0.03247	0.00554
COV2-2050	415	T	C	0.001667	0.03247	0.00554
COV2-2050	415	T	D	0.002574	0.03247	0.00554
COV2-2050	415	T	E	0.0003337	0.03247	0.00554
COV2-2050	415	T	F	0.003433	0.03247	0.00554
COV2-2050	415	T	G	0.001028	0.03247	0.00554
COV2-2050	415	T	H	0.0009762	0.03247	0.00554
COV2-2050	415	T	I	0.0009027	0.03247	0.00554
COV2-2050	415	T	K	0.0002147	0.03247	0.00554
COV2-2050	415	T	L	0.001652	0.03247	0.00554
COV2-2050	415	T	M	0.00554	0.03247	0.00554
COV2-2050	415	T	N	0.001084	0.03247	0.00554
COV2-2050	415	T	P	0.001571	0.03247	0.00554
COV2-2050	415	T	Q	0.001521	0.03247	0.00554
COV2-2050	415	T	R	0.001749	0.03247	0.00554
COV2-2050	415	T	S	0.0007011	0.03247	0.00554
COV2-2050	415	T	V	0.00135	0.03247	0.00554
COV2-2050	415	T	W	0.002997	0.03247	0.00554
COV2-2050	415	T	Y	0.001717	0.03247	0.00554
COV2-2050	417	K	A	0.001369	0.01904	0.001921
COV2-2050	417	K	C	0.0006836	0.01904	0.001921
COV2-2050	417	K	D	0.0006641	0.01904	0.001921
COV2-2050	417	K	E	0.0002362	0.01904	0.001921
COV2-2050	417	K	F	0.001156	0.01904	0.001921
COV2-2050	417	K	G	0.0005667	0.01904	0.001921
COV2-2050	417	K	H	0.001003	0.01904	0.001921
COV2-2050	417	K	I	0.000665	0.01904	0.001921
COV2-2050	417	K	L	0.001061	0.01904	0.001921
COV2-2050	417	K	M	0.001538	0.01904	0.001921
COV2-2050	417	K	N	0.001205	0.01904	0.001921
COV2-2050	417	K	P	0.001525	0.01904	0.001921
COV2-2050	417	K	Q	0.001679	0.01904	0.001921
COV2-2050	417	K	R	0.0006021	0.01904	0.001921
COV2-2050	417	K	S	0.0008813	0.01904	0.001921
COV2-2050	417	K	T	0.001921	0.01904	0.001921
COV2-2050	417	K	V	0.00085	0.01904	0.001921
COV2-2050	417	K	W	0.001218	0.01904	0.001921
COV2-2050	417	K	Y	0.0002193	0.01904	0.001921
COV2-2050	418	I	V	0.002457	0.002457	0.002457
COV2-2050	419	A	C	0.001317	0.008209	0.004429
COV2-2050	419	A	P	0.001045	0.008209	0.004429
COV2-2050	419	A	S	0.004429	0.008209	0.004429
COV2-2050	419	A	T	0.001418	0.008209	0.004429
COV2-2050	420	D	A	0.003262	0.02552	0.003262
COV2-2050	420	D	C	0.001625	0.02552	0.003262
COV2-2050	420	D	E	0.0006288	0.02552	0.003262
COV2-2050	420	D	F	0.001752	0.02552	0.003262
COV2-2050	420	D	H	0.001899	0.02552	0.003262
COV2-2050	420	D	K	0.001647	0.02552	0.003262
COV2-2050	420	D	L	0.001779	0.02552	0.003262
COV2-2050	420	D	M	0.001968	0.02552	0.003262
COV2-2050	420	D	N	0.001147	0.02552	0.003262
COV2-2050	420	D	Q	0.002711	0.02552	0.003262
COV2-2050	420	D	R	0.001567	0.02552	0.003262
COV2-2050	420	D	S	0.001096	0.02552	0.003262
COV2-2050	420	D	T	0.001663	0.02552	0.003262
COV2-2050	420	D	W	0.001284	0.02552	0.003262
COV2-2050	420	D	Y	0.001495	0.02552	0.003262
COV2-2050	421	Y	C	0.001457	0.01323	0.002833
COV2-2050	421	Y	F	0.001238	0.01323	0.002833
COV2-2050	421	Y	H	0.0007171	0.01323	0.002833
COV2-2050	421	Y	I	0.002833	0.01323	0.002833
COV2-2050	421	Y	L	0.00153	0.01323	0.002833
COV2-2050	421	Y	M	0.00224	0.01323	0.002833
COV2-2050	421	Y	N	0.002506	0.01323	0.002833
COV2-2050	421	Y	W	0.0007149	0.01323	0.002833
COV2-2050	424	K	A	0.005985	0.01091	0.005985
COV2-2050	424	K	H	0.001299	0.01091	0.005985
COV2-2050	424	K	R	0.003626	0.01091	0.005985
COV2-2050	425	L	I	0.001554	0.004409	0.001682
COV2-2050	425	L	M	0.001682	0.004409	0.001682
COV2-2050	425	L	V	0.001173	0.004409	0.001682
COV2-2050	426	P	G	0.002013	0.004793	0.002013
COV2-2050	426	P	N	0.001384	0.004793	0.002013
COV2-2050	426	P	S	0.001397	0.004793	0.002013
COV2-2050	427	D	A	0.00121	0.02649	0.003692
COV2-2050	427	D	C	0.00135	0.02649	0.003692
COV2-2050	427	D	E	0.001398	0.02649	0.003692
COV2-2050	427	D	F	0.001507	0.02649	0.003692
COV2-2050	427	D	G	0.00176	0.02649	0.003692
COV2-2050	427	D	H	0.0008087	0.02649	0.003692
COV2-2050	427	D	I	0.001697	0.02649	0.003692
COV2-2050	427	D	K	0.0003093	0.02649	0.003692
COV2-2050	427	D	L	0.0009048	0.02649	0.003692
COV2-2050	427	D	M	0.002129	0.02649	0.003692
COV2-2050	427	D	N	0.001458	0.02649	0.003692
COV2-2050	427	D	P	0.0007429	0.02649	0.003692
COV2-2050	427	D	Q	0.001438	0.02649	0.003692
COV2-2050	427	D	R	0.001426	0.02649	0.003692
COV2-2050	427	D	S	0.001056	0.02649	0.003692
COV2-2050	427	D	T	0.001248	0.02649	0.003692
COV2-2050	427	D	V	0.0008608	0.02649	0.003692
COV2-2050	427	D	W	0.003692	0.02649	0.003692
COV2-2050	427	D	Y	0.001495	0.02649	0.003692
COV2-2050	428	D	A	0.001923	0.02596	0.002725
COV2-2050	428	D	C	0.002094	0.02596	0.002725
COV2-2050	428	D	E	0.001292	0.02596	0.002725
COV2-2050	428	D	G	0.001454	0.02596	0.002725
COV2-2050	428	D	H	0.002725	0.02596	0.002725
COV2-2050	428	D	I	0.001409	0.02596	0.002725
COV2-2050	428	D	K	0.00156	0.02596	0.002725
COV2-2050	428	D	L	0.001913	0.02596	0.002725
COV2-2050	428	D	M	0.001348	0.02596	0.002725
COV2-2050	428	D	N	0.00136	0.02596	0.002725
COV2-2050	428	D	P	0.001257	0.02596	0.002725
COV2-2050	428	D	Q	0.0006954	0.02596	0.002725
COV2-2050	428	D	R	0.001598	0.02596	0.002725
COV2-2050	428	D	S	0.001458	0.02596	0.002725
COV2-2050	428	D	T	0.001028	0.02596	0.002725
COV2-2050	428	D	V	0.001765	0.02596	0.002725
COV2-2050	428	D	Y	0.00108	0.02596	0.002725
COV2-2050	429	F	W	0.00126	0.00126	0.00126
COV2-2050	430	T	A	0.001621	0.02165	0.002874
COV2-2050	430	T	C	0.001784	0.02165	0.002874
COV2-2050	430	T	E	0.0008055	0.02165	0.002874
COV2-2050	430	T	F	0.0004727	0.02165	0.002874
COV2-2050	430	T	H	0.002874	0.02165	0.002874
COV2-2050	430	T	I	0.002292	0.02165	0.002874
COV2-2050	430	T	K	0.0005234	0.02165	0.002874
COV2-2050	430	T	L	0.0008784	0.02165	0.002874
COV2-2050	430	T	M	0.001244	0.02165	0.002874
COV2-2050	430	T	N	0.002634	0.02165	0.002874
COV2-2050	430	T	Q	0.0003512	0.02165	0.002874
COV2-2050	430	T	R	0.001369	0.02165	0.002874
COV2-2050	430	T	S	0.001797	0.02165	0.002874
COV2-2050	430	T	V	0.0004559	0.02165	0.002874
COV2-2050	430	T	W	0.001314	0.02165	0.002874
COV2-2050	430	T	Y	0.001233	0.02165	0.002874
COV2-2050	433	V	I	0.0006145	0.0006145	0.0006145
COV2-2050	434	I	C	0.001708	0.008782	0.001708
COV2-2050	434	I	F	0.0008816	0.008782	0.001708
COV2-2050	434	I	L	0.001241	0.008782	0.001708
COV2-2050	434	I	M	0.001516	0.008782	0.001708
COV2-2050	434	I	V	0.0009954	0.008782	0.001708
COV2-2050	434	I	W	0.001226	0.008782	0.001708
COV2-2050	434	I	Y	0.001213	0.008782	0.001708
COV2-2050	435	A	S	0.001542	0.004492	0.001938
COV2-2050	435	A	T	0.001012	0.004492	0.001938
COV2-2050	435	A	W	0.001938	0.004492	0.001938
COV2-2050	436	W	F	0.003814	0.003814	0.003814
COV2-2050	437	N	A	0.001749	0.01569	0.004346
COV2-2050	437	N	C	0.003342	0.01569	0.004346
COV2-2050	437	N	E	0.002685	0.01569	0.004346
COV2-2050	437	N	K	0.001961	0.01569	0.004346
COV2-2050	437	N	P	0.004346	0.01569	0.004346
COV2-2050	437	N	Q	0.001609	0.01569	0.004346
COV2-2050	438	S	A	0.0007916	0.003565	0.001558
COV2-2050	438	S	G	0.001215	0.003565	0.001558
COV2-2050	438	S	T	0.001558	0.003565	0.001558
COV2-2050	439	N	C	0.001488	0.01868	0.002476
COV2-2050	439	N	D	0.00172	0.01868	0.002476
COV2-2050	439	N	G	0.002476	0.01868	0.002476
COV2-2050	439	N	H	0.0004779	0.01868	0.002476
COV2-2050	439	N	I	5.914e-05	0.01868	0.002476
COV2-2050	439	N	K	0.001202	0.01868	0.002476
COV2-2050	439	N	L	0.001104	0.01868	0.002476
COV2-2050	439	N	M	0.00131	0.01868	0.002476
COV2-2050	439	N	Q	0.0006931	0.01868	0.002476
COV2-2050	439	N	R	0.001657	0.01868	0.002476
COV2-2050	439	N	S	0.001119	0.01868	0.002476
COV2-2050	439	N	T	0.002351	0.01868	0.002476
COV2-2050	439	N	V	0.002032	0.01868	0.002476
COV2-2050	439	N	Y	0.0009906	0.01868	0.002476
COV2-2050	440	N	A	0.001875	0.0227	0.002536
COV2-2050	440	N	C	0.001145	0.0227	0.002536
COV2-2050	440	N	D	0.001087	0.0227	0.002536
COV2-2050	440	N	E	0.0007799	0.0227	0.002536
COV2-2050	440	N	F	0.001692	0.0227	0.002536
COV2-2050	440	N	G	0.0004397	0.0227	0.002536
COV2-2050	440	N	H	0.0006953	0.0227	0.002536
COV2-2050	440	N	I	0.002536	0.0227	0.002536
COV2-2050	440	N	K	0.001081	0.0227	0.002536
COV2-2050	440	N	L	0.0006991	0.0227	0.002536
COV2-2050	440	N	M	0.001704	0.0227	0.002536
COV2-2050	440	N	P	0.001145	0.0227	0.002536
COV2-2050	440	N	Q	0.0004832	0.0227	0.002536
COV2-2050	440	N	R	0.001032	0.0227	0.002536
COV2-2050	440	N	S	0.00112	0.0227	0.002536
COV2-2050	440	N	T	0.000576	0.0227	0.002536
COV2-2050	440	N	V	0.001297	0.0227	0.002536
COV2-2050	440	N	W	0.001623	0.0227	0.002536
COV2-2050	440	N	Y	0.00169	0.0227	0.002536
COV2-2050	441	L	A	0.001265	0.02338	0.005109
COV2-2050	441	L	D	0	0.02338	0.005109
COV2-2050	441	L	E	0.0003464	0.02338	0.005109
COV2-2050	441	L	F	0.0006859	0.02338	0.005109
COV2-2050	441	L	H	0.001356	0.02338	0.005109
COV2-2050	441	L	I	0.001353	0.02338	0.005109
COV2-2050	441	L	K	0.001251	0.02338	0.005109
COV2-2050	441	L	M	0.005109	0.02338	0.005109
COV2-2050	441	L	P	0.0007704	0.02338	0.005109
COV2-2050	441	L	Q	0.0006353	0.02338	0.005109
COV2-2050	441	L	R	0.0007464	0.02338	0.005109
COV2-2050	441	L	S	0.003123	0.02338	0.005109
COV2-2050	441	L	T	0.00305	0.02338	0.005109
COV2-2050	441	L	V	5.377e-05	0.02338	0.005109
COV2-2050	441	L	W	0.002059	0.02338	0.005109
COV2-2050	441	L	Y	0.001575	0.02338	0.005109
COV2-2050	442	D	E	0.003465	0.003465	0.003465
COV2-2050	443	S	A	0.001059	0.02083	0.005332
COV2-2050	443	S	C	0.001961	0.02083	0.005332
COV2-2050	443	S	F	0.001257	0.02083	0.005332
COV2-2050	443	S	G	0.001214	0.02083	0.005332
COV2-2050	443	S	H	0.005332	0.02083	0.005332
COV2-2050	443	S	K	0.001713	0.02083	0.005332
COV2-2050	443	S	M	0.001413	0.02083	0.005332
COV2-2050	443	S	N	0.001466	0.02083	0.005332
COV2-2050	443	S	Q	0.00129	0.02083	0.005332
COV2-2050	443	S	T	0.0006461	0.02083	0.005332
COV2-2050	443	S	V	0.001862	0.02083	0.005332
COV2-2050	443	S	Y	0.00162	0.02083	0.005332
COV2-2050	444	K	A	0.0004856	0.03015	0.002892
COV2-2050	444	K	C	0.0007872	0.03015	0.002892
COV2-2050	444	K	D	0.001652	0.03015	0.002892
COV2-2050	444	K	E	0.002361	0.03015	0.002892
COV2-2050	444	K	F	0.002252	0.03015	0.002892
COV2-2050	444	K	G	0.002162	0.03015	0.002892
COV2-2050	444	K	H	0.002591	0.03015	0.002892
COV2-2050	444	K	I	0.001509	0.03015	0.002892
COV2-2050	444	K	L	0.001016	0.03015	0.002892
COV2-2050	444	K	M	0.001341	0.03015	0.002892
COV2-2050	444	K	N	0.0007186	0.03015	0.002892
COV2-2050	444	K	P	0.002892	0.03015	0.002892
COV2-2050	444	K	Q	0.001287	0.03015	0.002892
COV2-2050	444	K	R	0.001481	0.03015	0.002892
COV2-2050	444	K	S	0.002098	0.03015	0.002892
COV2-2050	444	K	T	0.001406	0.03015	0.002892
COV2-2050	444	K	V	0.00246	0.03015	0.002892
COV2-2050	444	K	W	0.0006982	0.03015	0.002892
COV2-2050	444	K	Y	0.0009494	0.03015	0.002892
COV2-2050	445	V	A	0.00338	0.02211	0.00338
COV2-2050	445	V	C	0.001289	0.02211	0.00338
COV2-2050	445	V	D	0.0004513	0.02211	0.00338
COV2-2050	445	V	E	0.001076	0.02211	0.00338
COV2-2050	445	V	F	0.0009394	0.02211	0.00338
COV2-2050	445	V	G	0.000981	0.02211	0.00338
COV2-2050	445	V	H	0.0001747	0.02211	0.00338
COV2-2050	445	V	I	0.002319	0.02211	0.00338
COV2-2050	445	V	K	0.001868	0.02211	0.00338
COV2-2050	445	V	L	0.001311	0.02211	0.00338
COV2-2050	445	V	M	0.0006185	0.02211	0.00338
COV2-2050	445	V	N	0.0005699	0.02211	0.00338
COV2-2050	445	V	P	0.0004121	0.02211	0.00338
COV2-2050	445	V	Q	0.0009428	0.02211	0.00338
COV2-2050	445	V	R	0.001273	0.02211	0.00338
COV2-2050	445	V	S	0.001151	0.02211	0.00338
COV2-2050	445	V	T	0.001204	0.02211	0.00338
COV2-2050	445	V	W	0.001018	0.02211	0.00338
COV2-2050	445	V	Y	0.001134	0.02211	0.00338
COV2-2050	446	G	A	0.001578	0.02857	0.004843
COV2-2050	446	G	C	0.004843	0.02857	0.004843
COV2-2050	446	G	D	0.001258	0.02857	0.004843
COV2-2050	446	G	E	0.0004951	0.02857	0.004843
COV2-2050	446	G	F	0.001475	0.02857	0.004843
COV2-2050	446	G	H	0.001597	0.02857	0.004843
COV2-2050	446	G	I	0.0005944	0.02857	0.004843
COV2-2050	446	G	K	0.001527	0.02857	0.004843
COV2-2050	446	G	L	0.0007107	0.02857	0.004843
COV2-2050	446	G	M	0.002898	0.02857	0.004843
COV2-2050	446	G	N	0.000385	0.02857	0.004843
COV2-2050	446	G	P	0.001164	0.02857	0.004843
COV2-2050	446	G	Q	0.001814	0.02857	0.004843
COV2-2050	446	G	R	0.001871	0.02857	0.004843
COV2-2050	446	G	S	0.0009561	0.02857	0.004843
COV2-2050	446	G	T	0.0008563	0.02857	0.004843
COV2-2050	446	G	V	0.001882	0.02857	0.004843
COV2-2050	446	G	W	0.002148	0.02857	0.004843
COV2-2050	446	G	Y	0.0005186	0.02857	0.004843
COV2-2050	447	G	A	0.003699	0.02933	0.003898
COV2-2050	447	G	C	0.001162	0.02933	0.003898
COV2-2050	447	G	D	0.001648	0.02933	0.003898
COV2-2050	447	G	E	0.001457	0.02933	0.003898
COV2-2050	447	G	F	0.002779	0.02933	0.003898
COV2-2050	447	G	H	0.0009508	0.02933	0.003898
COV2-2050	447	G	I	0.003898	0.02933	0.003898
COV2-2050	447	G	K	0.001363	0.02933	0.003898
COV2-2050	447	G	L	0.0006916	0.02933	0.003898
COV2-2050	447	G	M	0.001346	0.02933	0.003898
COV2-2050	447	G	N	0.001232	0.02933	0.003898
COV2-2050	447	G	P	0.002195	0.02933	0.003898
COV2-2050	447	G	Q	0.001557	0.02933	0.003898
COV2-2050	447	G	R	0.0009498	0.02933	0.003898
COV2-2050	447	G	S	0.001414	0.02933	0.003898
COV2-2050	447	G	T	0.001392	0.02933	0.003898
COV2-2050	447	G	V	0.0003143	0.02933	0.003898
COV2-2050	447	G	Y	0.001284	0.02933	0.003898
COV2-2050	448	N	A	0.001343	0.02314	0.002499
COV2-2050	448	N	C	0.002499	0.02314	0.002499
COV2-2050	448	N	D	0.001677	0.02314	0.002499
COV2-2050	448	N	E	0.002192	0.02314	0.002499
COV2-2050	448	N	F	0.001796	0.02314	0.002499
COV2-2050	448	N	G	0.000652	0.02314	0.002499
COV2-2050	448	N	H	0.001255	0.02314	0.002499
COV2-2050	448	N	K	0.002017	0.02314	0.002499
COV2-2050	448	N	M	0.001591	0.02314	0.002499
COV2-2050	448	N	P	0.001454	0.02314	0.002499
COV2-2050	448	N	Q	0.001277	0.02314	0.002499
COV2-2050	448	N	R	0.0007867	0.02314	0.002499
COV2-2050	448	N	S	0.001069	0.02314	0.002499
COV2-2050	448	N	T	0.0003637	0.02314	0.002499
COV2-2050	448	N	V	0.001443	0.02314	0.002499
COV2-2050	448	N	Y	0.001719	0.02314	0.002499
COV2-2050	449	Y	A	0.001288	0.0356	0.004047
COV2-2050	449	Y	C	0.001284	0.0356	0.004047
COV2-2050	449	Y	D	0.00105	0.0356	0.004047
COV2-2050	449	Y	E	0.00314	0.0356	0.004047
COV2-2050	449	Y	F	0.001638	0.0356	0.004047
COV2-2050	449	Y	G	0.001355	0.0356	0.004047
COV2-2050	449	Y	H	0.000985	0.0356	0.004047
COV2-2050	449	Y	I	0.00286	0.0356	0.004047
COV2-2050	449	Y	K	0.003304	0.0356	0.004047
COV2-2050	449	Y	L	0.001798	0.0356	0.004047
COV2-2050	449	Y	M	0.001251	0.0356	0.004047
COV2-2050	449	Y	N	0.002513	0.0356	0.004047
COV2-2050	449	Y	P	0.001515	0.0356	0.004047
COV2-2050	449	Y	Q	0.002177	0.0356	0.004047
COV2-2050	449	Y	R	0.004047	0.0356	0.004047
COV2-2050	449	Y	S	0.001413	0.0356	0.004047
COV2-2050	449	Y	T	0.001473	0.0356	0.004047
COV2-2050	449	Y	V	0.001308	0.0356	0.004047
COV2-2050	449	Y	W	0.001201	0.0356	0.004047
COV2-2050	450	N	A	0.001073	0.02859	0.003297
COV2-2050	450	N	C	0.001777	0.02859	0.003297
COV2-2050	450	N	D	0.0001065	0.02859	0.003297
COV2-2050	450	N	E	0.0007007	0.02859	0.003297
COV2-2050	450	N	F	0.0014	0.02859	0.003297
COV2-2050	450	N	G	0.0009807	0.02859	0.003297
COV2-2050	450	N	H	0.001454	0.02859	0.003297
COV2-2050	450	N	I	0.001226	0.02859	0.003297
COV2-2050	450	N	K	0.001201	0.02859	0.003297
COV2-2050	450	N	L	0.00218	0.02859	0.003297
COV2-2050	450	N	M	0.0005069	0.02859	0.003297
COV2-2050	450	N	P	0.001261	0.02859	0.003297
COV2-2050	450	N	Q	0.003297	0.02859	0.003297
COV2-2050	450	N	R	0.002622	0.02859	0.003297
COV2-2050	450	N	S	0.001005	0.02859	0.003297
COV2-2050	450	N	T	0.001692	0.02859	0.003297
COV2-2050	450	N	V	0.002088	0.02859	0.003297
COV2-2050	450	N	W	0.002721	0.02859	0.003297
COV2-2050	450	N	Y	0.001301	0.02859	0.003297
COV2-2050	451	Y	A	0.002652	0.03121	0.009547
COV2-2050	451	Y	C	0.009547	0.03121	0.009547
COV2-2050	451	Y	F	0.001671	0.03121	0.009547
COV2-2050	451	Y	H	0.001224	0.03121	0.009547
COV2-2050	451	Y	I	0.002894	0.03121	0.009547
COV2-2050	451	Y	K	0.002093	0.03121	0.009547
COV2-2050	451	Y	L	0.001308	0.03121	0.009547
COV2-2050	451	Y	M	0.001512	0.03121	0.009547
COV2-2050	451	Y	P	0.002231	0.03121	0.009547
COV2-2050	451	Y	Q	0.001693	0.03121	0.009547
COV2-2050	451	Y	S	0.00248	0.03121	0.009547
COV2-2050	451	Y	V	0.001901	0.03121	0.009547
COV2-2050	452	L	A	0.0004609	0.02937	0.004958
COV2-2050	452	L	C	0.000998	0.02937	0.004958
COV2-2050	452	L	D	0.002386	0.02937	0.004958
COV2-2050	452	L	E	0.001562	0.02937	0.004958
COV2-2050	452	L	F	0.001495	0.02937	0.004958
COV2-2050	452	L	G	0.001707	0.02937	0.004958
COV2-2050	452	L	H	0	0.02937	0.004958
COV2-2050	452	L	I	0.001274	0.02937	0.004958
COV2-2050	452	L	K	3.949e-05	0.02937	0.004958
COV2-2050	452	L	M	0.00118	0.02937	0.004958
COV2-2050	452	L	N	0.002209	0.02937	0.004958
COV2-2050	452	L	Q	0.003569	0.02937	0.004958
COV2-2050	452	L	R	0.000562	0.02937	0.004958
COV2-2050	452	L	S	0.004958	0.02937	0.004958
COV2-2050	452	L	T	0.002904	0.02937	0.004958
COV2-2050	452	L	V	0.0008319	0.02937	0.004958
COV2-2050	452	L	W	0.001393	0.02937	0.004958
COV2-2050	452	L	Y	0.001844	0.02937	0.004958
COV2-2050	453	Y	A	0.004289	0.04183	0.00846
COV2-2050	453	Y	C	0.006885	0.04183	0.00846
COV2-2050	453	Y	F	0.00846	0.04183	0.00846
COV2-2050	453	Y	H	0.001391	0.04183	0.00846
COV2-2050	453	Y	K	0	0.04183	0.00846
COV2-2050	453	Y	L	0.003425	0.04183	0.00846
COV2-2050	453	Y	M	0.001868	0.04183	0.00846
COV2-2050	453	Y	Q	0.003905	0.04183	0.00846
COV2-2050	453	Y	R	0.001142	0.04183	0.00846
COV2-2050	453	Y	S	0.001422	0.04183	0.00846
COV2-2050	453	Y	V	0.007513	0.04183	0.00846
COV2-2050	453	Y	W	0.001526	0.04183	0.00846
COV2-2050	455	L	A	0.001643	0.03765	0.009232
COV2-2050	455	L	C	0.004985	0.03765	0.009232
COV2-2050	455	L	E	0.002204	0.03765	0.009232
COV2-2050	455	L	F	0.003119	0.03765	0.009232
COV2-2050	455	L	G	0.001216	0.03765	0.009232
COV2-2050	455	L	H	0.009232	0.03765	0.009232
COV2-2050	455	L	I	0.0007852	0.03765	0.009232
COV2-2050	455	L	M	0.0009963	0.03765	0.009232
COV2-2050	455	L	N	0	0.03765	0.009232
COV2-2050	455	L	P	0.003052	0.03765	0.009232
COV2-2050	455	L	R	0.003871	0.03765	0.009232
COV2-2050	455	L	S	0.0006579	0.03765	0.009232
COV2-2050	455	L	T	0.0008586	0.03765	0.009232
COV2-2050	455	L	V	0.001939	0.03765	0.009232
COV2-2050	455	L	W	0.002122	0.03765	0.009232
COV2-2050	455	L	Y	0.0009697	0.03765	0.009232
COV2-2050	456	F	A	0.003284	0.1189	0.02784
COV2-2050	456	F	C	0.004176	0.1189	0.02784
COV2-2050	456	F	G	0.02136	0.1189	0.02784
COV2-2050	456	F	H	0.01972	0.1189	0.02784
COV2-2050	456	F	I	0.01044	0.1189	0.02784
COV2-2050	456	F	K	0.005109	0.1189	0.02784
COV2-2050	456	F	L	0.00348	0.1189	0.02784
COV2-2050	456	F	M	0.004447	0.1189	0.02784
COV2-2050	456	F	Q	0.02784	0.1189	0.02784
COV2-2050	456	F	R	0.0104	0.1189	0.02784
COV2-2050	456	F	T	0.003538	0.1189	0.02784
COV2-2050	456	F	V	0.002619	0.1189	0.02784
COV2-2050	456	F	W	0.0007997	0.1189	0.02784
COV2-2050	456	F	Y	0.001659	0.1189	0.02784
COV2-2050	458	K	A	0.001896	0.03137	0.003837
COV2-2050	458	K	C	0.00248	0.03137	0.003837
COV2-2050	458	K	D	0.00147	0.03137	0.003837
COV2-2050	458	K	E	0.0006267	0.03137	0.003837
COV2-2050	458	K	F	0.001483	0.03137	0.003837
COV2-2050	458	K	G	0.002836	0.03137	0.003837
COV2-2050	458	K	H	0.003837	0.03137	0.003837
COV2-2050	458	K	I	0.002372	0.03137	0.003837
COV2-2050	458	K	L	0.002048	0.03137	0.003837
COV2-2050	458	K	M	0.001124	0.03137	0.003837
COV2-2050	458	K	N	0.0007188	0.03137	0.003837
COV2-2050	458	K	P	0.001722	0.03137	0.003837
COV2-2050	458	K	Q	0.0006706	0.03137	0.003837
COV2-2050	458	K	R	0.001133	0.03137	0.003837
COV2-2050	458	K	S	0.0009392	0.03137	0.003837
COV2-2050	458	K	T	0.00136	0.03137	0.003837
COV2-2050	458	K	V	0.001942	0.03137	0.003837
COV2-2050	458	K	W	0.00112	0.03137	0.003837
COV2-2050	458	K	Y	0.001589	0.03137	0.003837
COV2-2050	459	S	A	0.001715	0.02801	0.004074
COV2-2050	459	S	C	0.001235	0.02801	0.004074
COV2-2050	459	S	D	0.0007253	0.02801	0.004074
COV2-2050	459	S	E	0.0007352	0.02801	0.004074
COV2-2050	459	S	F	0.001696	0.02801	0.004074
COV2-2050	459	S	G	0.001678	0.02801	0.004074
COV2-2050	459	S	H	0.001778	0.02801	0.004074
COV2-2050	459	S	I	0.001148	0.02801	0.004074
COV2-2050	459	S	K	0.000114	0.02801	0.004074
COV2-2050	459	S	L	0.001751	0.02801	0.004074
COV2-2050	459	S	M	0.001184	0.02801	0.004074
COV2-2050	459	S	N	0.0009633	0.02801	0.004074
COV2-2050	459	S	P	0.002066	0.02801	0.004074
COV2-2050	459	S	Q	0.0007106	0.02801	0.004074
COV2-2050	459	S	R	0.001619	0.02801	0.004074
COV2-2050	459	S	T	0.001357	0.02801	0.004074
COV2-2050	459	S	V	0.001803	0.02801	0.004074
COV2-2050	459	S	W	0.004074	0.02801	0.004074
COV2-2050	459	S	Y	0.001655	0.02801	0.004074
COV2-2050	460	N	A	0.0006504	0.02872	0.00444
COV2-2050	460	N	C	0.001258	0.02872	0.00444
COV2-2050	460	N	D	0.000637	0.02872	0.00444
COV2-2050	460	N	E	0.001241	0.02872	0.00444
COV2-2050	460	N	F	0.001451	0.02872	0.00444
COV2-2050	460	N	G	0.0024	0.02872	0.00444
COV2-2050	460	N	H	0.001393	0.02872	0.00444
COV2-2050	460	N	I	0.0008126	0.02872	0.00444
COV2-2050	460	N	K	0.0008003	0.02872	0.00444
COV2-2050	460	N	L	0.001016	0.02872	0.00444
COV2-2050	460	N	M	0.002748	0.02872	0.00444
COV2-2050	460	N	P	0.001596	0.02872	0.00444
COV2-2050	460	N	Q	0.001087	0.02872	0.00444
COV2-2050	460	N	R	0.00444	0.02872	0.00444
COV2-2050	460	N	S	0.001167	0.02872	0.00444
COV2-2050	460	N	T	0.0009652	0.02872	0.00444
COV2-2050	460	N	V	0.0002015	0.02872	0.00444
COV2-2050	460	N	W	0.00152	0.02872	0.00444
COV2-2050	460	N	Y	0.003335	0.02872	0.00444
COV2-2050	461	L	I	0.0009535	0.005033	0.002905
COV2-2050	461	L	M	0.002905	0.005033	0.002905
COV2-2050	461	L	V	0.001175	0.005033	0.002905
COV2-2050	462	K	A	0.001662	0.0202	0.001662
COV2-2050	462	K	C	0.00108	0.0202	0.001662
COV2-2050	462	K	D	0.001243	0.0202	0.001662
COV2-2050	462	K	E	0.001106	0.0202	0.001662
COV2-2050	462	K	F	0.001243	0.0202	0.001662
COV2-2050	462	K	G	0.001201	0.0202	0.001662
COV2-2050	462	K	H	0.00145	0.0202	0.001662
COV2-2050	462	K	I	0.001345	0.0202	0.001662
COV2-2050	462	K	L	0.0006366	0.0202	0.001662
COV2-2050	462	K	M	0.001103	0.0202	0.001662
COV2-2050	462	K	N	0.0009396	0.0202	0.001662
COV2-2050	462	K	P	0.00117	0.0202	0.001662
COV2-2050	462	K	Q	0.0008021	0.0202	0.001662
COV2-2050	462	K	R	0.001361	0.0202	0.001662
COV2-2050	462	K	S	0.001155	0.0202	0.001662
COV2-2050	462	K	T	0.001032	0.0202	0.001662
COV2-2050	462	K	V	0.001629	0.0202	0.001662
COV2-2050	462	K	Y	3.841e-05	0.0202	0.001662
COV2-2050	463	P	A	0.0007169	0.138	0.1305
COV2-2050	463	P	E	0.001889	0.138	0.1305
COV2-2050	463	P	G	0.001467	0.138	0.1305
COV2-2050	463	P	S	0.003364	0.138	0.1305
COV2-2050	463	P	W	0.1305	0.138	0.1305
COV2-2050	464	F	A	0.001913	0.02569	0.005603
COV2-2050	464	F	C	0.001649	0.02569	0.005603
COV2-2050	464	F	D	0.001507	0.02569	0.005603
COV2-2050	464	F	E	0	0.02569	0.005603
COV2-2050	464	F	G	0.0004599	0.02569	0.005603
COV2-2050	464	F	H	0.005603	0.02569	0.005603
COV2-2050	464	F	L	0.002114	0.02569	0.005603
COV2-2050	464	F	M	0.001682	0.02569	0.005603
COV2-2050	464	F	N	0.002679	0.02569	0.005603
COV2-2050	464	F	Q	0.002182	0.02569	0.005603
COV2-2050	464	F	R	0.002164	0.02569	0.005603
COV2-2050	464	F	S	0.001262	0.02569	0.005603
COV2-2050	464	F	T	0.001999	0.02569	0.005603
COV2-2050	464	F	W	0.0004738	0.02569	0.005603
COV2-2050	464	F	Y	0	0.02569	0.005603
COV2-2050	465	E	A	0.001753	0.01754	0.003812
COV2-2050	465	E	C	0.001096	0.01754	0.003812
COV2-2050	465	E	D	0.002259	0.01754	0.003812
COV2-2050	465	E	G	0.0009715	0.01754	0.003812
COV2-2050	465	E	H	0.003812	0.01754	0.003812
COV2-2050	465	E	M	0.003406	0.01754	0.003812
COV2-2050	465	E	N	0.001168	0.01754	0.003812
COV2-2050	465	E	Q	0.00154	0.01754	0.003812
COV2-2050	465	E	T	0.001534	0.01754	0.003812
COV2-2050	466	R	C	0.002671	0.01626	0.00288
COV2-2050	466	R	H	0.0007725	0.01626	0.00288
COV2-2050	466	R	I	0.001266	0.01626	0.00288
COV2-2050	466	R	K	0.001697	0.01626	0.00288
COV2-2050	466	R	L	0.002324	0.01626	0.00288
COV2-2050	466	R	M	0.001852	0.01626	0.00288
COV2-2050	466	R	Q	0.00288	0.01626	0.00288
COV2-2050	466	R	S	0.002799	0.01626	0.00288
COV2-2050	468	I	A	0.001912	0.03469	0.005701
COV2-2050	468	I	C	0.004005	0.03469	0.005701
COV2-2050	468	I	D	0.0007088	0.03469	0.005701
COV2-2050	468	I	E	0.001746	0.03469	0.005701
COV2-2050	468	I	F	0.002495	0.03469	0.005701
COV2-2050	468	I	G	0.001982	0.03469	0.005701
COV2-2050	468	I	H	0.0004142	0.03469	0.005701
COV2-2050	468	I	K	0.0008158	0.03469	0.005701
COV2-2050	468	I	L	0.001264	0.03469	0.005701
COV2-2050	468	I	M	0.00227	0.03469	0.005701
COV2-2050	468	I	N	0.002229	0.03469	0.005701
COV2-2050	468	I	P	0.005701	0.03469	0.005701
COV2-2050	468	I	Q	0.00104	0.03469	0.005701
COV2-2050	468	I	R	0.001775	0.03469	0.005701
COV2-2050	468	I	S	0.002573	0.03469	0.005701
COV2-2050	468	I	T	0.0009505	0.03469	0.005701
COV2-2050	468	I	V	0.0006803	0.03469	0.005701
COV2-2050	468	I	W	0.00107	0.03469	0.005701
COV2-2050	468	I	Y	0.001058	0.03469	0.005701
COV2-2050	469	S	A	0.003201	0.02242	0.003201
COV2-2050	469	S	C	0.001845	0.02242	0.003201
COV2-2050	469	S	D	0.002659	0.02242	0.003201
COV2-2050	469	S	E	0.002206	0.02242	0.003201
COV2-2050	469	S	G	0.001994	0.02242	0.003201
COV2-2050	469	S	H	0.00274	0.02242	0.003201
COV2-2050	469	S	K	0.0007123	0.02242	0.003201
COV2-2050	469	S	N	0.001214	0.02242	0.003201
COV2-2050	469	S	Q	0.001715	0.02242	0.003201
COV2-2050	469	S	R	0.002412	0.02242	0.003201
COV2-2050	469	S	T	0.001724	0.02242	0.003201
COV2-2050	470	T	A	0.001427	0.02717	0.003328
COV2-2050	470	T	C	0.001347	0.02717	0.003328
COV2-2050	470	T	D	0.0005673	0.02717	0.003328
COV2-2050	470	T	E	0.0008829	0.02717	0.003328
COV2-2050	470	T	F	0.0008581	0.02717	0.003328
COV2-2050	470	T	G	0.003328	0.02717	0.003328
COV2-2050	470	T	H	0.0004039	0.02717	0.003328
COV2-2050	470	T	I	0.001453	0.02717	0.003328
COV2-2050	470	T	K	0.0004383	0.02717	0.003328
COV2-2050	470	T	L	0.002397	0.02717	0.003328
COV2-2050	470	T	M	0.001187	0.02717	0.003328
COV2-2050	470	T	N	0.001011	0.02717	0.003328
COV2-2050	470	T	P	0.001801	0.02717	0.003328
COV2-2050	470	T	Q	0.0005424	0.02717	0.003328
COV2-2050	470	T	R	0.0009967	0.02717	0.003328
COV2-2050	470	T	S	0.001749	0.02717	0.003328
COV2-2050	470	T	V	0.001808	0.02717	0.003328
COV2-2050	470	T	W	0.002632	0.02717	0.003328
COV2-2050	470	T	Y	0.002335	0.02717	0.003328
COV2-2050	471	E	A	0.001823	0.02875	0.002491
COV2-2050	471	E	C	0.001713	0.02875	0.002491
COV2-2050	471	E	D	0.001785	0.02875	0.002491
COV2-2050	471	E	F	0.0005704	0.02875	0.002491
COV2-2050	471	E	G	0.0009438	0.02875	0.002491
COV2-2050	471	E	H	0.0009048	0.02875	0.002491
COV2-2050	471	E	I	0.001336	0.02875	0.002491
COV2-2050	471	E	K	0.002491	0.02875	0.002491
COV2-2050	471	E	L	0.001799	0.02875	0.002491
COV2-2050	471	E	M	0.001712	0.02875	0.002491
COV2-2050	471	E	N	0.00132	0.02875	0.002491
COV2-2050	471	E	P	0.001019	0.02875	0.002491
COV2-2050	471	E	Q	0.00164	0.02875	0.002491
COV2-2050	471	E	R	0.001398	0.02875	0.002491
COV2-2050	471	E	S	0.001376	0.02875	0.002491
COV2-2050	471	E	T	0.001296	0.02875	0.002491
COV2-2050	471	E	V	0.001251	0.02875	0.002491
COV2-2050	471	E	W	0.001942	0.02875	0.002491
COV2-2050	471	E	Y	0.002424	0.02875	0.002491
COV2-2050	472	I	A	0.006648	0.1382	0.0408
COV2-2050	472	I	C	0.001597	0.1382	0.0408
COV2-2050	472	I	D	0.0263	0.1382	0.0408
COV2-2050	472	I	E	0.003273	0.1382	0.0408
COV2-2050	472	I	F	0.005489	0.1382	0.0408
COV2-2050	472	I	G	0.002249	0.1382	0.0408
COV2-2050	472	I	H	0.002245	0.1382	0.0408
COV2-2050	472	I	K	0.01501	0.1382	0.0408
COV2-2050	472	I	L	0.0004406	0.1382	0.0408
COV2-2050	472	I	M	0.001757	0.1382	0.0408
COV2-2050	472	I	N	0.002489	0.1382	0.0408
COV2-2050	472	I	P	0.0006735	0.1382	0.0408
COV2-2050	472	I	Q	0.009096	0.1382	0.0408
COV2-2050	472	I	R	0.0408	0.1382	0.0408
COV2-2050	472	I	S	0.007254	0.1382	0.0408
COV2-2050	472	I	T	0.005393	0.1382	0.0408
COV2-2050	472	I	V	0.0007714	0.1382	0.0408
COV2-2050	472	I	W	0.004697	0.1382	0.0408
COV2-2050	472	I	Y	0.002017	0.1382	0.0408
COV2-2050	473	Y	A	0.002277	0.03968	0.004814
COV2-2050	473	Y	C	0.003978	0.03968	0.004814
COV2-2050	473	Y	E	0.003177	0.03968	0.004814
COV2-2050	473	Y	F	0.001244	0.03968	0.004814
COV2-2050	473	Y	H	0.002024	0.03968	0.004814
COV2-2050	473	Y	I	0.001593	0.03968	0.004814
COV2-2050	473	Y	L	0.002795	0.03968	0.004814
COV2-2050	473	Y	M	0.004814	0.03968	0.004814
COV2-2050	473	Y	N	0.00249	0.03968	0.004814
COV2-2050	473	Y	Q	0.001045	0.03968	0.004814
COV2-2050	473	Y	S	0.003823	0.03968	0.004814
COV2-2050	473	Y	T	0.004734	0.03968	0.004814
COV2-2050	473	Y	V	0.002139	0.03968	0.004814
COV2-2050	473	Y	W	0.003547	0.03968	0.004814
COV2-2050	474	Q	A	0	0.03526	0.009154
COV2-2050	474	Q	C	0.009154	0.03526	0.009154
COV2-2050	474	Q	D	0.001162	0.03526	0.009154
COV2-2050	474	Q	E	0.001183	0.03526	0.009154
COV2-2050	474	Q	F	0.001461	0.03526	0.009154
COV2-2050	474	Q	G	0.002575	0.03526	0.009154
COV2-2050	474	Q	H	0.001742	0.03526	0.009154
COV2-2050	474	Q	I	0.0005572	0.03526	0.009154
COV2-2050	474	Q	K	0.003127	0.03526	0.009154
COV2-2050	474	Q	M	0.0006452	0.03526	0.009154
COV2-2050	474	Q	N	0.001474	0.03526	0.009154
COV2-2050	474	Q	P	0.002355	0.03526	0.009154
COV2-2050	474	Q	R	0.001828	0.03526	0.009154
COV2-2050	474	Q	S	0.002029	0.03526	0.009154
COV2-2050	474	Q	T	0.001911	0.03526	0.009154
COV2-2050	474	Q	V	0.003038	0.03526	0.009154
COV2-2050	474	Q	Y	0.001018	0.03526	0.009154
COV2-2050	475	A	C	0.01182	0.0335	0.01182
COV2-2050	475	A	D	0.001129	0.0335	0.01182
COV2-2050	475	A	E	0.00133	0.0335	0.01182
COV2-2050	475	A	F	0.0004844	0.0335	0.01182
COV2-2050	475	A	G	0.001762	0.0335	0.01182
COV2-2050	475	A	I	0.0008165	0.0335	0.01182
COV2-2050	475	A	K	0.002041	0.0335	0.01182
COV2-2050	475	A	L	0.001354	0.0335	0.01182
COV2-2050	475	A	M	0.001906	0.0335	0.01182
COV2-2050	475	A	N	0.002012	0.0335	0.01182
COV2-2050	475	A	P	0.002232	0.0335	0.01182
COV2-2050	475	A	Q	0.0008162	0.0335	0.01182
COV2-2050	475	A	R	0.0009466	0.0335	0.01182
COV2-2050	475	A	S	0.001485	0.0335	0.01182
COV2-2050	475	A	T	0.002423	0.0335	0.01182
COV2-2050	475	A	V	0.000543	0.0335	0.01182
COV2-2050	475	A	W	0	0.0335	0.01182
COV2-2050	475	A	Y	0.0004031	0.0335	0.01182
COV2-2050	476	G	A	0.0005014	0.02514	0.003874
COV2-2050	476	G	C	0.001112	0.02514	0.003874
COV2-2050	476	G	D	0.001851	0.02514	0.003874
COV2-2050	476	G	E	0.001325	0.02514	0.003874
COV2-2050	476	G	H	0.00144	0.02514	0.003874
COV2-2050	476	G	K	0.001853	0.02514	0.003874
COV2-2050	476	G	M	0.001983	0.02514	0.003874
COV2-2050	476	G	N	0.003874	0.02514	0.003874
COV2-2050	476	G	Q	0.003688	0.02514	0.003874
COV2-2050	476	G	R	0.001562	0.02514	0.003874
COV2-2050	476	G	S	0.001113	0.02514	0.003874
COV2-2050	476	G	T	0.001184	0.02514	0.003874
COV2-2050	476	G	V	0.001848	0.02514	0.003874
COV2-2050	476	G	W	0.001808	0.02514	0.003874
COV2-2050	477	S	A	0.001269	0.02961	0.005228
COV2-2050	477	S	C	0.001457	0.02961	0.005228
COV2-2050	477	S	D	0.005228	0.02961	0.005228
COV2-2050	477	S	E	0.00165	0.02961	0.005228
COV2-2050	477	S	F	0.001223	0.02961	0.005228
COV2-2050	477	S	G	0.0004182	0.02961	0.005228
COV2-2050	477	S	H	0.002997	0.02961	0.005228
COV2-2050	477	S	I	0.002342	0.02961	0.005228
COV2-2050	477	S	K	0.0005129	0.02961	0.005228
COV2-2050	477	S	L	0.001394	0.02961	0.005228
COV2-2050	477	S	M	0.001256	0.02961	0.005228
COV2-2050	477	S	N	0.0006259	0.02961	0.005228
COV2-2050	477	S	P	0.0005256	0.02961	0.005228
COV2-2050	477	S	Q	0	0.02961	0.005228
COV2-2050	477	S	R	0.004457	0.02961	0.005228
COV2-2050	477	S	T	0.0004325	0.02961	0.005228
COV2-2050	477	S	V	0.0005099	0.02961	0.005228
COV2-2050	477	S	W	0.001832	0.02961	0.005228
COV2-2050	477	S	Y	0.001474	0.02961	0.005228
COV2-2050	478	T	A	0.001937	0.02816	0.006249
COV2-2050	478	T	C	0.002853	0.02816	0.006249
COV2-2050	478	T	D	0.0007474	0.02816	0.006249
COV2-2050	478	T	E	0.0006096	0.02816	0.006249
COV2-2050	478	T	F	0.001499	0.02816	0.006249
COV2-2050	478	T	G	0.0008876	0.02816	0.006249
COV2-2050	478	T	H	0.0007584	0.02816	0.006249
COV2-2050	478	T	I	0.001402	0.02816	0.006249
COV2-2050	478	T	K	0.001332	0.02816	0.006249
COV2-2050	478	T	L	0.0007995	0.02816	0.006249
COV2-2050	478	T	M	0.001242	0.02816	0.006249
COV2-2050	478	T	N	0.001278	0.02816	0.006249
COV2-2050	478	T	P	0.0007497	0.02816	0.006249
COV2-2050	478	T	Q	0.006249	0.02816	0.006249
COV2-2050	478	T	R	0.0007392	0.02816	0.006249
COV2-2050	478	T	S	0.0008775	0.02816	0.006249
COV2-2050	478	T	V	0.001575	0.02816	0.006249
COV2-2050	478	T	W	0.001828	0.02816	0.006249
COV2-2050	478	T	Y	0.0008017	0.02816	0.006249
COV2-2050	479	P	A	0.001453	0.02746	0.002842
COV2-2050	479	P	C	0.00123	0.02746	0.002842
COV2-2050	479	P	D	0.000988	0.02746	0.002842
COV2-2050	479	P	E	0.001118	0.02746	0.002842
COV2-2050	479	P	F	0.002016	0.02746	0.002842
COV2-2050	479	P	G	0.001662	0.02746	0.002842
COV2-2050	479	P	H	0.001912	0.02746	0.002842
COV2-2050	479	P	I	0.0007267	0.02746	0.002842
COV2-2050	479	P	K	0.001381	0.02746	0.002842
COV2-2050	479	P	L	0.001233	0.02746	0.002842
COV2-2050	479	P	M	0.001243	0.02746	0.002842
COV2-2050	479	P	N	0.001148	0.02746	0.002842
COV2-2050	479	P	Q	0.001523	0.02746	0.002842
COV2-2050	479	P	R	0.001618	0.02746	0.002842
COV2-2050	479	P	S	0.001467	0.02746	0.002842
COV2-2050	479	P	T	0.001602	0.02746	0.002842
COV2-2050	479	P	V	0.000399	0.02746	0.002842
COV2-2050	479	P	W	0.002842	0.02746	0.002842
COV2-2050	479	P	Y	0.001895	0.02746	0.002842
COV2-2050	481	N	A	0.001227	0.03431	0.003063
COV2-2050	481	N	C	0.001232	0.03431	0.003063
COV2-2050	481	N	D	0.001043	0.03431	0.003063
COV2-2050	481	N	E	0.003063	0.03431	0.003063
COV2-2050	481	N	F	0.001066	0.03431	0.003063
COV2-2050	481	N	G	0.001569	0.03431	0.003063
COV2-2050	481	N	H	0.002974	0.03431	0.003063
COV2-2050	481	N	I	0.001207	0.03431	0.003063
COV2-2050	481	N	K	0.001227	0.03431	0.003063
COV2-2050	481	N	L	0.002654	0.03431	0.003063
COV2-2050	481	N	M	0.001264	0.03431	0.003063
COV2-2050	481	N	P	0.002117	0.03431	0.003063
COV2-2050	481	N	Q	0.002021	0.03431	0.003063
COV2-2050	481	N	R	0.002881	0.03431	0.003063
COV2-2050	481	N	S	0.001235	0.03431	0.003063
COV2-2050	481	N	T	0.002407	0.03431	0.003063
COV2-2050	481	N	V	0.001584	0.03431	0.003063
COV2-2050	481	N	W	0.002741	0.03431	0.003063
COV2-2050	481	N	Y	0.0008009	0.03431	0.003063
COV2-2050	482	G	A	0.00308	0.05344	0.006603
COV2-2050	482	G	C	0.001656	0.05344	0.006603
COV2-2050	482	G	D	0.002329	0.05344	0.006603
COV2-2050	482	G	E	0.006101	0.05344	0.006603
COV2-2050	482	G	F	0.006603	0.05344	0.006603
COV2-2050	482	G	H	0.001168	0.05344	0.006603
COV2-2050	482	G	I	0.003557	0.05344	0.006603
COV2-2050	482	G	K	0.005805	0.05344	0.006603
COV2-2050	482	G	L	0.002111	0.05344	0.006603
COV2-2050	482	G	M	0.0008192	0.05344	0.006603
COV2-2050	482	G	N	0.0009212	0.05344	0.006603
COV2-2050	482	G	P	0.005783	0.05344	0.006603
COV2-2050	482	G	Q	0.0009237	0.05344	0.006603
COV2-2050	482	G	R	0.004619	0.05344	0.006603
COV2-2050	482	G	S	0.001925	0.05344	0.006603
COV2-2050	482	G	T	0.00141	0.05344	0.006603
COV2-2050	482	G	V	0.002846	0.05344	0.006603
COV2-2050	482	G	Y	0.001783	0.05344	0.006603
COV2-2050	483	V	A	0.0007045	0.05347	0.0133
COV2-2050	483	V	C	0.01112	0.05347	0.0133
COV2-2050	483	V	D	0.002485	0.05347	0.0133
COV2-2050	483	V	E	0.0008467	0.05347	0.0133
COV2-2050	483	V	F	0.002204	0.05347	0.0133
COV2-2050	483	V	G	0.0133	0.05347	0.0133
COV2-2050	483	V	H	0.0006363	0.05347	0.0133
COV2-2050	483	V	I	0.00131	0.05347	0.0133
COV2-2050	483	V	K	0.0007847	0.05347	0.0133
COV2-2050	483	V	L	0.0006008	0.05347	0.0133
COV2-2050	483	V	M	0.0008747	0.05347	0.0133
COV2-2050	483	V	N	0.002443	0.05347	0.0133
COV2-2050	483	V	P	0.00921	0.05347	0.0133
COV2-2050	483	V	Q	0.001094	0.05347	0.0133
COV2-2050	483	V	R	0.00176	0.05347	0.0133
COV2-2050	483	V	S	0.001049	0.05347	0.0133
COV2-2050	483	V	T	0.0006989	0.05347	0.0133
COV2-2050	483	V	W	0.001288	0.05347	0.0133
COV2-2050	483	V	Y	0.001056	0.05347	0.0133
COV2-2050	484	E	A	0.2852	4.738	0.3786
COV2-2050	484	E	C	0.3306	4.738	0.3786
COV2-2050	484	E	D	0.007813	4.738	0.3786
COV2-2050	484	E	F	0.2953	4.738	0.3786
COV2-2050	484	E	G	0.1819	4.738	0.3786
COV2-2050	484	E	H	0.3134	4.738	0.3786
COV2-2050	484	E	I	0.3254	4.738	0.3786
COV2-2050	484	E	K	0.2724	4.738	0.3786
COV2-2050	484	E	L	0.2627	4.738	0.3786
COV2-2050	484	E	M	0.3553	4.738	0.3786
COV2-2050	484	E	N	0.2382	4.738	0.3786
COV2-2050	484	E	P	0.2259	4.738	0.3786
COV2-2050	484	E	Q	0.1844	4.738	0.3786
COV2-2050	484	E	R	0.2076	4.738	0.3786
COV2-2050	484	E	S	0.1007	4.738	0.3786
COV2-2050	484	E	T	0.2076	4.738	0.3786
COV2-2050	484	E	V	0.3115	4.738	0.3786
COV2-2050	484	E	W	0.3786	4.738	0.3786
COV2-2050	484	E	Y	0.2538	4.738	0.3786
COV2-2050	485	G	A	0.001312	0.3529	0.2981
COV2-2050	485	G	C	0.001983	0.3529	0.2981
COV2-2050	485	G	D	0.0007282	0.3529	0.2981
COV2-2050	485	G	E	0.001844	0.3529	0.2981
COV2-2050	485	G	F	0.001789	0.3529	0.2981
COV2-2050	485	G	H	0.0009319	0.3529	0.2981
COV2-2050	485	G	I	0.01043	0.3529	0.2981
COV2-2050	485	G	K	0.0009835	0.3529	0.2981
COV2-2050	485	G	L	0.002466	0.3529	0.2981
COV2-2050	485	G	M	0.001882	0.3529	0.2981
COV2-2050	485	G	N	0.001241	0.3529	0.2981
COV2-2050	485	G	P	0.2981	0.3529	0.2981
COV2-2050	485	G	Q	0.006128	0.3529	0.2981
COV2-2050	485	G	R	0.002532	0.3529	0.2981
COV2-2050	485	G	S	0.001716	0.3529	0.2981
COV2-2050	485	G	T	0.002878	0.3529	0.2981
COV2-2050	485	G	V	0.007722	0.3529	0.2981
COV2-2050	485	G	W	0.006322	0.3529	0.2981
COV2-2050	485	G	Y	0.001904	0.3529	0.2981
COV2-2050	486	F	A	0.002738	0.05501	0.01137
COV2-2050	486	F	C	0.002186	0.05501	0.01137
COV2-2050	486	F	D	0.01137	0.05501	0.01137
COV2-2050	486	F	E	0.008114	0.05501	0.01137
COV2-2050	486	F	G	0.007129	0.05501	0.01137
COV2-2050	486	F	H	0.001048	0.05501	0.01137
COV2-2050	486	F	I	0.001042	0.05501	0.01137
COV2-2050	486	F	K	0.001706	0.05501	0.01137
COV2-2050	486	F	L	0.001567	0.05501	0.01137
COV2-2050	486	F	M	0.001182	0.05501	0.01137
COV2-2050	486	F	N	0.00222	0.05501	0.01137
COV2-2050	486	F	P	0.002121	0.05501	0.01137
COV2-2050	486	F	Q	0.002632	0.05501	0.01137
COV2-2050	486	F	R	0.001025	0.05501	0.01137
COV2-2050	486	F	S	0.002573	0.05501	0.01137
COV2-2050	486	F	T	0.001818	0.05501	0.01137
COV2-2050	486	F	V	0.00187	0.05501	0.01137
COV2-2050	486	F	W	0.0008569	0.05501	0.01137
COV2-2050	486	F	Y	0.001821	0.05501	0.01137
COV2-2050	487	N	A	0.001647	0.02095	0.002154
COV2-2050	487	N	D	0.001029	0.02095	0.002154
COV2-2050	487	N	E	0.001093	0.02095	0.002154
COV2-2050	487	N	F	0.00192	0.02095	0.002154
COV2-2050	487	N	G	0.001202	0.02095	0.002154
COV2-2050	487	N	H	0.0008843	0.02095	0.002154
COV2-2050	487	N	K	0.001313	0.02095	0.002154
COV2-2050	487	N	L	0.002032	0.02095	0.002154
COV2-2050	487	N	M	0.001318	0.02095	0.002154
COV2-2050	487	N	Q	0.001842	0.02095	0.002154
COV2-2050	487	N	R	0.002154	0.02095	0.002154
COV2-2050	487	N	S	0.001525	0.02095	0.002154
COV2-2050	487	N	T	0.001429	0.02095	0.002154
COV2-2050	487	N	Y	0.001565	0.02095	0.002154
COV2-2050	489	Y	F	0.001422	0.5257	0.274
COV2-2050	489	Y	H	0.02958	0.5257	0.274
COV2-2050	489	Y	I	0.1248	0.5257	0.274
COV2-2050	489	Y	L	0.03528	0.5257	0.274
COV2-2050	489	Y	M	0.01547	0.5257	0.274
COV2-2050	489	Y	P	0	0.5257	0.274
COV2-2050	489	Y	Q	0.04274	0.5257	0.274
COV2-2050	489	Y	V	0.274	0.5257	0.274
COV2-2050	489	Y	W	0.00237	0.5257	0.274
COV2-2050	490	F	A	0.008411	0.9567	0.3575
COV2-2050	490	F	C	0.009649	0.9567	0.3575
COV2-2050	490	F	D	0.01664	0.9567	0.3575
COV2-2050	490	F	E	0.02601	0.9567	0.3575
COV2-2050	490	F	G	0.01343	0.9567	0.3575
COV2-2050	490	F	H	0.001849	0.9567	0.3575
COV2-2050	490	F	I	0.02824	0.9567	0.3575
COV2-2050	490	F	K	0.3575	0.9567	0.3575
COV2-2050	490	F	L	0.1552	0.9567	0.3575
COV2-2050	490	F	M	0.008595	0.9567	0.3575
COV2-2050	490	F	N	0.02845	0.9567	0.3575
COV2-2050	490	F	P	0.005445	0.9567	0.3575
COV2-2050	490	F	Q	0.0561	0.9567	0.3575
COV2-2050	490	F	R	0.2142	0.9567	0.3575
COV2-2050	490	F	S	0.002988	0.9567	0.3575
COV2-2050	490	F	T	0.00941	0.9567	0.3575
COV2-2050	490	F	V	0.01184	0.9567	0.3575
COV2-2050	490	F	W	0.001862	0.9567	0.3575
COV2-2050	490	F	Y	0.0008168	0.9567	0.3575
COV2-2050	491	P	S	0.002286	0.002286	0.002286
COV2-2050	492	L	F	0.001223	0.01118	0.00821
COV2-2050	492	L	I	0.001067	0.01118	0.00821
COV2-2050	492	L	M	0.0006831	0.01118	0.00821
COV2-2050	492	L	V	0.00821	0.01118	0.00821
COV2-2050	493	Q	A	0.0007974	0.1425	0.05565
COV2-2050	493	Q	C	0.01507	0.1425	0.05565
COV2-2050	493	Q	D	0.0005926	0.1425	0.05565
COV2-2050	493	Q	E	0.000218	0.1425	0.05565
COV2-2050	493	Q	F	0.009392	0.1425	0.05565
COV2-2050	493	Q	G	0.001923	0.1425	0.05565
COV2-2050	493	Q	H	0.003261	0.1425	0.05565
COV2-2050	493	Q	I	0.001711	0.1425	0.05565
COV2-2050	493	Q	K	0.05565	0.1425	0.05565
COV2-2050	493	Q	L	0.008537	0.1425	0.05565
COV2-2050	493	Q	M	0.001973	0.1425	0.05565
COV2-2050	493	Q	N	0.0007051	0.1425	0.05565
COV2-2050	493	Q	R	0.02819	0.1425	0.05565
COV2-2050	493	Q	S	0.0008547	0.1425	0.05565
COV2-2050	493	Q	T	0.004398	0.1425	0.05565
COV2-2050	493	Q	V	0.001634	0.1425	0.05565
COV2-2050	493	Q	W	0.001902	0.1425	0.05565
COV2-2050	493	Q	Y	0.00568	0.1425	0.05565
COV2-2050	494	S	A	0.0006348	0.05837	0.01649
COV2-2050	494	S	C	0.004544	0.05837	0.01649
COV2-2050	494	S	D	0.008238	0.05837	0.01649
COV2-2050	494	S	E	0.001249	0.05837	0.01649
COV2-2050	494	S	F	0.001576	0.05837	0.01649
COV2-2050	494	S	G	0.005083	0.05837	0.01649
COV2-2050	494	S	H	0.001264	0.05837	0.01649
COV2-2050	494	S	I	0.002036	0.05837	0.01649
COV2-2050	494	S	K	0.01649	0.05837	0.01649
COV2-2050	494	S	L	0.002794	0.05837	0.01649
COV2-2050	494	S	M	0.0009805	0.05837	0.01649
COV2-2050	494	S	N	0.001598	0.05837	0.01649
COV2-2050	494	S	P	0.001212	0.05837	0.01649
COV2-2050	494	S	Q	0	0.05837	0.01649
COV2-2050	494	S	R	0.002857	0.05837	0.01649
COV2-2050	494	S	T	0.00125	0.05837	0.01649
COV2-2050	494	S	V	0.001863	0.05837	0.01649
COV2-2050	494	S	W	0.003018	0.05837	0.01649
COV2-2050	494	S	Y	0.001683	0.05837	0.01649
COV2-2050	495	Y	H	0.001057	0.001057	0.001057
COV2-2050	496	G	A	0.0004334	0.02261	0.003119
COV2-2050	496	G	C	0.0009187	0.02261	0.003119
COV2-2050	496	G	D	0.0001521	0.02261	0.003119
COV2-2050	496	G	E	0.000419	0.02261	0.003119
COV2-2050	496	G	F	0.001415	0.02261	0.003119
COV2-2050	496	G	H	0.0009763	0.02261	0.003119
COV2-2050	496	G	I	0.003119	0.02261	0.003119
COV2-2050	496	G	K	0.001006	0.02261	0.003119
COV2-2050	496	G	L	0.0007951	0.02261	0.003119
COV2-2050	496	G	M	0.002626	0.02261	0.003119
COV2-2050	496	G	N	0.001693	0.02261	0.003119
COV2-2050	496	G	P	0.002286	0.02261	0.003119
COV2-2050	496	G	Q	0.0008404	0.02261	0.003119
COV2-2050	496	G	R	0.001421	0.02261	0.003119
COV2-2050	496	G	S	0.0003866	0.02261	0.003119
COV2-2050	496	G	T	0.0006809	0.02261	0.003119
COV2-2050	496	G	V	0.001342	0.02261	0.003119
COV2-2050	496	G	W	0.001354	0.02261	0.003119
COV2-2050	496	G	Y	0.0007453	0.02261	0.003119
COV2-2050	497	F	W	0.0008145	0.0008145	0.0008145
COV2-2050	498	Q	A	0.0008798	0.01968	0.002006
COV2-2050	498	Q	C	0.00162	0.01968	0.002006
COV2-2050	498	Q	D	0.0007135	0.01968	0.002006
COV2-2050	498	Q	E	0.0005715	0.01968	0.002006
COV2-2050	498	Q	F	0.001141	0.01968	0.002006
COV2-2050	498	Q	G	0.001205	0.01968	0.002006
COV2-2050	498	Q	H	0.002006	0.01968	0.002006
COV2-2050	498	Q	I	0.0002873	0.01968	0.002006
COV2-2050	498	Q	K	0.0003422	0.01968	0.002006
COV2-2050	498	Q	L	0.001262	0.01968	0.002006
COV2-2050	498	Q	M	0.0009367	0.01968	0.002006
COV2-2050	498	Q	N	0.001207	0.01968	0.002006
COV2-2050	498	Q	R	0.001613	0.01968	0.002006
COV2-2050	498	Q	S	0.001631	0.01968	0.002006
COV2-2050	498	Q	T	0.001516	0.01968	0.002006
COV2-2050	498	Q	V	0.000946	0.01968	0.002006
COV2-2050	498	Q	W	0.0009518	0.01968	0.002006
COV2-2050	498	Q	Y	0.0008455	0.01968	0.002006
COV2-2050	499	P	A	0.001675	0.09225	0.03311
COV2-2050	499	P	C	0.03311	0.09225	0.03311
COV2-2050	499	P	D	0.0008492	0.09225	0.03311
COV2-2050	499	P	E	0.001746	0.09225	0.03311
COV2-2050	499	P	F	0.002181	0.09225	0.03311
COV2-2050	499	P	G	0.001235	0.09225	0.03311
COV2-2050	499	P	H	0.002205	0.09225	0.03311
COV2-2050	499	P	I	0.0006769	0.09225	0.03311
COV2-2050	499	P	K	0.009362	0.09225	0.03311
COV2-2050	499	P	L	0.001356	0.09225	0.03311
COV2-2050	499	P	M	0.002472	0.09225	0.03311
COV2-2050	499	P	N	0.02547	0.09225	0.03311
COV2-2050	499	P	Q	0.0007373	0.09225	0.03311
COV2-2050	499	P	R	0.001537	0.09225	0.03311
COV2-2050	499	P	S	0.0003851	0.09225	0.03311
COV2-2050	499	P	T	0.001898	0.09225	0.03311
COV2-2050	499	P	V	0.001731	0.09225	0.03311
COV2-2050	499	P	W	0.001803	0.09225	0.03311
COV2-2050	499	P	Y	0.001812	0.09225	0.03311
COV2-2050	500	T	A	0.0004537	0.02093	0.001921
COV2-2050	500	T	C	0.0005833	0.02093	0.001921
COV2-2050	500	T	D	0.001655	0.02093	0.001921
COV2-2050	500	T	E	0.001044	0.02093	0.001921
COV2-2050	500	T	F	0.001386	0.02093	0.001921
COV2-2050	500	T	G	0.001129	0.02093	0.001921
COV2-2050	500	T	H	0.00101	0.02093	0.001921
COV2-2050	500	T	I	0.001538	0.02093	0.001921
COV2-2050	500	T	K	0.001393	0.02093	0.001921
COV2-2050	500	T	L	0.001076	0.02093	0.001921
[truncated: 21,597 more rows]
